# Supplementary material for: ASCL1 activates neuronal stem cell-like lineage programming through remodeling of the chromatin landscape in prostate cancer
Source: Nat Commun. 2022 Apr 27;13:2282. doi: 10.1038/s41467-022-29963-5 (PMC9046280; doi:10.1038/s41467-022-29963-5)
Supplement: Supplementary file 3 — Supplementary Data 1 [file 41467_2022_29963_MOESM3_ESM.xlsx]

## Sheet: Sheet1
Abbrevation	Full name
Abi	Abiraterone
Adeno	Adenocarcinoma
ARPIs	Androgen receptor pathway inhibitors
ATAC-seq	Assay for transposase-accessible chromatin using sequencing
ChgA	Chromogranin
CRPC	Castration resistant prostate cancer
CSC	Cancer stem cell
ENZ	Enzalutamide
EZH2i	EZH2 inhibition
H3K27me3	Histone 3 lysine 27 tri-methylation
NEPC	Neuroendocrine Prostate Cancer
pEZH2-T311	EZH2 phosphorylation on threonine 311
PRC2	Polycomb repressive complex 2
SCLC	Small cell lung cancer
SYP	Synaptophysin
TF	Transcription factor
t-NEPC	treatment-induced neuroendocrine prostate cancer
