# Supplementary material for: ASCL1 activates neuronal stem cell-like lineage programming through remodeling of the chromatin landscape in prostate cancer
Source: Nat Commun. 2022 Apr 27;13:2282. doi: 10.1038/s41467-022-29963-5 (PMC9046280; doi:10.1038/s41467-022-29963-5)
Supplement: Supplementary file 4 — Supplementary Data 2 [file 41467_2022_29963_MOESM4_ESM.xlsx]

## Sheet: 16D ENZ
		16DCRPC cells
		0 days ENZ			3 days ENZ			10 days ENZ
Motif Name	Consensus Motif	LogP	Rank		LogP	Rank		LogP	Rank
AMYB(HTH)/Testes-AMYB-ChIP-Seq(GSE44588)/Homer	GGCCCCGCCCCC	-9.799	11		-7.367	62		-66	3
AP-1(bZIP)/ThioMac-PU.1-ChIP-Seq(GSE21512)/Homer	RGCCAATSRG	-10.98	-30		-1.686	-41		-143.5	104
AP-2alpha(AP2)/Hela-AP2alpha-ChIP-Seq(GSE31477)/Homer	RGKGGGCGGAGC	-1.485	-99		-1.719	190		-22.97	220
AP-2gamma(AP2)/MCF7-TFAP2C-ChIP-Seq(GSE21234)/Homer	NRGCCCCRCCCHBNN	-4.975	9		-1.392	172		-27.75	233
Ap4(bHLH)/AML-Tfap4-ChIP-Seq(GSE45738)/Homer	YGGCCCCGCCCC	-6.575	36		-5.243	199		-24.76	103
ARE(NR)/LNCAP-AR-ChIP-Seq(GSE27824)/Homer	DGGGYGKGGC	-117.2	187		-0.4808	-119		-12.51	-2
AR-halfsite(NR)/LNCaP-AR-ChIP-Seq(GSE27824)/Homer	MKGGGYGTGGCC	-52.49	42		-6.232	234		-112.7	221
Arnt:Ahr(bHLH)/MCF7-Arnt-ChIP-Seq(Lo_et_al.)/Homer	GCCACRCCCACY	-0.06312	-78		-1.061	-126		-1.195	-175
Ascl1(bHLH)/NeuralTubes-Ascl1-ChIP-Seq(GSE55840)/Homer	RGKGGGCGKGGC	-13.98	29		-4.113	265		-67.32	250
Atf1(bZIP)/K562-ATF1-ChIP-Seq(GSE31477)/Homer	NRYTTCCGGY	-0.3974	0		-0.1121	-329		-0.2326	-290
Atf2(bZIP)/3T3L1-Atf2-ChIP-Seq(GSE56872)/Homer	HACTTCCGGY	-2.69	-7		-0.585	-261		-11.75	-163
Atf3(bZIP)/GBM-ATF3-ChIP-Seq(GSE33912)/Homer	AACCGGAAGT	-14.23	-21		-2.505	6		-163.6	109
Atf4(bZIP)/MEF-Atf4-ChIP-Seq(GSE35681)/Homer	AVCCGGAAGT	-8.377	117		-2.828	-6		-9.019	-100
Atf7(bZIP)/3T3L1-Atf7-ChIP-Seq(GSE56872)/Homer	GCCACACCCA	-1.783	82		-0.09857	-324		-0.271	-278
Atoh1(bHLH)/Cerebellum-Atoh1-ChIP-Seq(GSE22111)/Homer	NRYTTCCGGH	-13.74	83		-4.478	279		-28.52	198
Bach1(bZIP)/K562-Bach1-ChIP-Seq(GSE31477)/Homer	RACCGGAAGT	-29.37	61		-2.733	64		-74.71	109
Bach2(bZIP)/OCILy7-Bach2-ChIP-Seq(GSE44420)/Homer	ACCGGAAGTG	-25.51	16		-5.611	104		-154.2	115
Bapx1(Homeobox)/VertebralCol-Bapx1-ChIP-Seq(GSE36672)/Homer	RACTACAATTCCCAGAAKGC	0	-10		-0.00261	-5		0	-2
Barx1(Homeobox)/Stomach-Barx1.3xFlag-ChIP-Seq(GSE69483)/Homer	RACTACAACTCCCAGVAKGC	-0.1349	-46		-3.24	229		-0.4966	21
BATF(bZIP)/Th17-BATF-ChIP-Seq(GSE39756)/Homer	CTGCGCATGCGC	-16.19	-4		-2.616	10		-163.2	104
Bcl11a(Zf)/HSPC-BCL11A-ChIP-Seq(GSE104676)/Homer	STGCGCATGCGC	-1.323	-124		-0.7598	-106		-31.37	22
Bcl6(Zf)/Liver-Bcl6-ChIP-Seq(GSE31578)/Homer	AACCGGAAGT	-9.849	40		-6.52	147		-45	70
bHLHE40(bHLH)/HepG2-BHLHE40-ChIP-Seq(GSE31477)/Homer	ACTTCCKGKT	-2.261	-21		-1.225	-157		-11.42	-125
bHLHE41(bHLH)/proB-Bhlhe41-ChIP-Seq(GSE93764)/Homer	GGGGGGGG	-1.287	-80		-0.8177	-195		-13.15	-118
BMAL1(bHLH)/Liver-Bmal1-ChIP-Seq(GSE39860)/Homer	ACTACAATTCCC	-4.044	28		-0.9034	-168		-11.82	-104
BMYB(HTH)/Hela-BMYB-ChIP-Seq(GSE27030)/Homer	GGGGGTGTGTCC	-6.077	-41		-6.63	58		-76.56	20
BORIS(Zf)/K562-CTCFL-ChIP-Seq(GSE32465)/Homer	AYAGTGCCMYCTRGTGGCCA	-144.1	-8		-184.5	32		-4830	32
Brachyury(T-box)/Mesoendoderm-Brachyury-ChIP-exo(GSE54963)/Homer	ACAGGAAGTG	-0.6882	-34		-1.606	2		-2.364	-76
Brn1(POU,Homeobox)/NPC-Brn1-ChIP-Seq(GSE35496)/Homer	CSGTGACGTCAC	-1.606	-11		-0.04493	-247		-5.238	-106
Brn2(POU,Homeobox)/NPC-Brn2-ChIP-Seq(GSE35496)/Homer	ACAGGAAGTG	-0.1436	-29		-0.606	-47		-0.126	-86
bZIP:IRF(bZIP,IRF)/Th17-BatF-ChIP-Seq(GSE39756)/Homer	NNAYTTCCTGHN	-0.378	42		-0.4411	28		-1e-06	-25
CArG(MADS)/PUER-Srf-ChIP-Seq(Sullivan_et_al.)/Homer	VACAGGAAAT	-6.866	158		-0.9701	-88		-2.48	-103
Cdx2(Homeobox)/mES-Cdx2-ChIP-Seq(GSE14586)/Homer	AVCAGGAAGT	-4.687	-128		-6.02	132		-375.6	161
CDX4(Homeobox)/ZebrafishEmbryos-Cdx4.Myc-ChIP-Seq(GSE48254)/Homer	CNNBRGCGCCCCCTGSTGGC	-15.57	-35		-13.74	136		-549.6	137
CEBP(bZIP)/ThioMac-CEBPb-ChIP-Seq(GSE21512)/Homer	BSNTGTTTACWYWGN	-1.634	94		-0.152	-193		-0.01265	-178
CEBP:AP1(bZIP)/ThioMac-CEBPb-ChIP-Seq(GSE21512)/Homer	CYTGTTTACWYW	-1.651	-61		-2.582	11		-14.61	-37
CEBP:CEBP(bZIP)/MEF-Chop-ChIP-Seq(GSE35681)/Homer	RGCAATNAAA	-0.001167	-35		-0.05233	-33		-0.002024	-12
Chop(bZIP)/MEF-Chop-ChIP-Seq(GSE35681)/Homer	ACVAGGAAGT	-6.742	136		-4.455	92		-4.236	-92
CHR(?)/Hela-CellCycle-Expression/Homer	NRRTGACGTCAT	-0.002028	-11		-0.02231	-110		0	-102
c-Jun-CRE(bZIP)/K562-cJun-ChIP-Seq(GSE31477)/Homer	WAAGTAAACA	-1.03	-41		-0.7512	-229		-4.381	-204
CLOCK(bHLH)/Liver-Clock-ChIP-Seq(GSE39860)/Homer	TRTTTACTTW	-4.566	-15		-1.66	-128		-35.13	-71
c-Myc(bHLH)/LNCAP-cMyc-ChIP-Seq(Unpublished)/Homer	GATGACGTCA	-5.365	2		-1.097	-146		-35.39	-43
c-Myc(bHLH)/mES-cMyc-ChIP-Seq(GSE11431)/Homer	ATGACGTCATCN	-3.018	20		-1.364	-71		-9.42	-73
COUP-TFII(NR)/Artia-Nr2f2-ChIP-Seq(GSE46497)/Homer	NNNVCTGWGYAAACASN	-0.5439	51		-0.02796	8		-1e-06	23
COUP-TFII(NR)/K562-NR2F1-ChIP-Seq(Encode)/Homer	VTTACGTAAYNNNNN	-0.03815	17		-0.001792	-2		0	2
CRE(bZIP)/Promoter/Homer	WAAGTAAACA	-7.006	16		-2.341	-127		-43.7	-103
CRX(Homeobox)/Retina-Crx-ChIP-Seq(GSE20012)/Homer	ASWTCCTGBT	0	-22		-4.5e-05	-18		0	3
CTCF(Zf)/CD4+-CTCF-ChIP-Seq(Barski_et_al.)/Homer	SCTGTCAVTCAV	-214.8	-6		-316.6	26		-7451	26
CTCF-SatelliteElement(Zf?)/CD4+-CTCF-ChIP-Seq(Barski_et_al.)/Homer	NGRTGACGTCAY	-18.22	38		-4.878	90		-84.03	76
CUX1(Homeobox)/K562-CUX1-ChIP-Seq(GSE92882)/Homer	SCTGTCAMTCAN	-0.2705	45		-0.2879	-87		0	-135
Cux2(Homeobox)/Liver-Cux2-ChIP-Seq(GSE35985)/Homer	DGTAAACA	-0.6761	63		-0.3552	-85		0	-131
Dlx3(Homeobox)/Kerainocytes-Dlx3-ChIP-Seq(GSE89884)/Homer	ATGACGTCATCY	-4.151	218		-1.004	73		0	-52
DMRT1(DM)/Testis-DMRT1-ChIP-Seq(GSE64892)/Homer	ATTTCCCAGVAKSCY	-0.4426	33		-2.741	132		-0.00218	-94
DMRT6(DM)/Testis-DMRT6-ChIP-Seq(GSE60440)/Homer	SSGGTCACGTGA	-0.4819	21		-2.382	126		-0.0147	-68
DUX(Homeobox)/C2C12-Dux-ChIP-Seq(GSE87279)/Homer	GTCACGTGACYV	-3.577	42		0	-10		-8.86	177
DUX4(Homeobox)/Myoblasts-DUX4.V5-ChIP-Seq(GSE75791)/Homer	NVWTGTTTAC	-0.07801	-7		-0.3895	-189		-0.000801	-224
E2A(bHLH),near_PU.1/Bcell-PU.1-ChIP-Seq(GSE21512)/Homer	ATTCTCGCGAGA	-0.312	-3		-1.194	157		-0.1022	57
E2A(bHLH)/proBcell-E2A-ChIP-Seq(GSE21978)/Homer	NYYTGTTTACHN	-2.02	141		-0.5282	82		-4e-06	19
E2F(E2F)/Hela-CellCycle-Expression/Homer	RTCATGTGAC	-0.36	-157		-0.4787	-155		-17.8	-19
E2F1(E2F)/Hela-E2F1-ChIP-Seq(GSE22478)/Homer	AAACYKGTTWDACMRGTTTB	-1.272	-84		-1.765	-42		-13.5	-47
E2F3(E2F)/MEF-E2F3-ChIP-Seq(GSE71376)/Homer	SCCTAGCAACAG	-2.713	-24		-3.676	-6		-17.48	-97
E2F4(E2F)/K562-E2F4-ChIP-Seq(GSE31477)/Homer	WWATRTAAACAN	-0.5706	-160		-2.311	-93		-23.7	-96
E2F6(E2F)/Hela-E2F6-ChIP-Seq(GSE31477)/Homer	RGCCATTAAC	-5.991	-7		-4.452	42		-46.67	-8
E2F7(E2F)/Hela-E2F7-ChIP-Seq(GSE32673)/Homer	GTTGCCATGGCAACM	-1.481	-92		-1.943	-26		-21.08	-23
EAR2(NR)/K562-NR2F6-ChIP-Seq(Encode)/Homer	CGGTTGCCATGGCAAC	-0.03927	29		-0.002001	8		0	0
EBF(EBF)/proBcell-EBF-ChIP-Seq(GSE21978)/Homer	WWTRTAAACAVG	-6.063	91		-4.13	249		-9.136	109
EBF1(EBF)/Near-E2A-ChIP-Seq(GSE21512)/Homer	GGCGGGAAAH	-4.004	14		-2.827	224		-16.08	166
EBF2(EBF)/BrownAdipose-EBF2-ChIP-Seq(GSE97114)/Homer	ANCAGGAAGT	-1.442	-101		-2.691	238		-22.5	210
EBNA1(EBV-virus)/Raji-EBNA1-ChIP-Seq(GSE30709)/Homer	TWGTCTGV	-3.477	125		-0.04592	-128		-0.9558	-53
E-box(bHLH)/Promoter/Homer	CTTCCGGGAA	-1.966	-99		-3.835	-33		-38.44	-83
Egr1(Zf)/K562-Egr1-ChIP-Seq(GSE32465)/Homer	SGTCACGTGR	-0.3795	-97		-2.094	-72		-6.375	-142
Egr2(Zf)/Thymocytes-Egr2-ChIP-Seq(GSE34254)/Homer	GTCACGTGGT	-0.9625	-129		-2.311	-79		-21.72	-92
EHF(ETS)/LoVo-EHF-ChIP-Seq(GSE49402)/Homer	GHCACGTG	-35.03	38		-3.628	-61		-113.7	-33
EKLF(Zf)/Erythrocyte-Klf1-ChIP-Seq(GSE20478)/Homer	CAAGATGGCGGC	-3.149	60		-1.707	-116		-4.468	-172
ELF1(ETS)/Jurkat-ELF1-ChIP-Seq(SRA014231)/Homer	SCHTGTTTACAT	-15.76	12		-8.222	-27		-110.7	-55
ELF3(ETS)/PDAC-ELF3-ChIP-Seq(GSE64557)/Homer	ADBTAATTAR	-39.86	32		-4.271	-12		-131.1	9
Elf4(ETS)/BMDM-Elf4-ChIP-Seq(GSE88699)/Homer	GSCTGTCACTCA	-28.99	26		-3.846	-63		-133	-35
ELF5(ETS)/T47D-ELF5-ChIP-Seq(GSE30407)/Homer	KCACGTGMCN	-31.56	34		-3.517	-63		-120.5	-25
Elk1(ETS)/Hela-Elk1-ChIP-Seq(GSE31477)/Homer	KCACGTGMCN	-5.825	-51		-2.794	-120		-80.94	-74
Elk4(ETS)/Hela-Elk4-ChIP-Seq(GSE31477)/Homer	NGCGTGGGCGGR	-10.21	-10		-2.907	-117		-91.92	-68
Eomes(T-box)/H9-Eomes-ChIP-Seq(GSE26097)/Homer	NWGGGTGTGGCY	-0.1696	5		-1.137	116		-0.000233	-11
ERE(NR),IR3/MCF7-ERa-ChIP-Seq(Unpublished)/Homer	CTGTTTAC	-1.804	42		-0.5739	45		-1.915	63
ERG(ETS)/VCaP-ERG-ChIP-Seq(GSE14097)/Homer	GGVTCTCGCGAGAAC	-16.13	7		-2.6	-113		-122.2	-31
Erra(NR)/HepG2-Erra-ChIP-Seq(GSE31477)/Homer	WNTGTTTRYTTTGGCA	-1.47	-25		-0.03717	12		-5.407	160
Esrrb(NR)/mES-Esrrb-ChIP-Seq(GSE11431)/Homer	KGTTGCCATGGCAA	-5.889	180		-0.6352	71		-0.7266	52
ETS(ETS)/Promoter/Homer	BTKGGCGGGAAA	-9.21	-18		-5.871	-46		-87.45	-69
ETS:E-box(ETS,bHLH)/HPC7-Scl-ChIP-Seq(GSE22178)/Homer	GGCVGTTR	-0.2226	-82		-0.5438	-105		-2.682	-69
ETS:RUNX(ETS,Runt)/Jurkat-RUNX1-ChIP-Seq(GSE17954)/Homer	CYTGGCABNSTGCCAR	-0.2892	-54		-0.4694	-222		-1.628	-194
ETS1(ETS)/Jurkat-ETS1-ChIP-Seq(GSE17954)/Homer	VRCCACGTGG	-18.24	30		-1.221	-208		-100.7	-46
Ets1-distal(ETS)/CD4+-PolII-ChIP-Seq(Barski_et_al.)/Homer	SVYTTCCNGGAARB	-4.751	-6		-0.4882	-201		-34.54	-32
ETV1(ETS)/GIST48-ETV1-ChIP-Seq(GSE22441)/Homer	RTGATTKATRGN	-18.15	10		-3.632	-71		-140.4	-34
Etv2(ETS)/ES-ER71-ChIP-Seq(GSE59402)/Homer(0.967)	YTGCCAAG	-17.2	21		-1.317	-191		-103.6	-40
ETV4(ETS)/HepG2-ETV4-ChIP-Seq(ENCODE)/Homer	RCCACGTGGYYN	-16.15	17		-4.25	-64		-107.6	-53
EWS:ERG-fusion(ETS)/CADO_ES1-EWS:ERG-ChIP-Seq(SRA014231)/Homer	AAAGRGGAAGTG	-12.01	61		-1.675	-83		-37.28	-22
EWS:FLI1-fusion(ETS)/SK_N_MC-EWS:FLI1-ChIP-Seq(SRA014231)/Homer	MGGAAGTGAAAC	-7.267	5		-0.8366	-240		-49.19	-87
Fli1(ETS)/CD8-FLI-ChIP-Seq(GSE20898)/Homer	TGCGTGGGYG	-10.54	-24		-0.6602	-274		-120.8	-47
Fosl2(bZIP)/3T3L1-Fosl2-ChIP-Seq(GSE56872)/Homer	GNCACGTG	-15.25	-23		-4.319	66		-192.8	105
Fox:Ebox(Forkhead,bHLH)/Panc1-Foxa2-ChIP-Seq(GSE47459)/Homer	RCAGGATGTGGT	-257.9	3		-35.54	32		-3325	37
FOXA1(Forkhead)/LNCAP-FOXA1-ChIP-Seq(GSE27824)/Homer	GGTTGCCATGGCAA	-340.7	1		-53.17	42		-3969	42
FOXA1(Forkhead)/MCF7-FOXA1-ChIP-Seq(GSE26831)/Homer	VCCACGTG	-345.1	1		-52.82	35		-3981	37
FOXA1:AR(Forkhead,NR)/LNCAP-AR-ChIP-Seq(GSE27824)/Homer	GRAASTGAAAST	-241.7	88		-0.8912	-27		-69.52	147
Foxa2(Forkhead)/Liver-Foxa2-ChIP-Seq(GSE25694)/Homer	RTTATGYAAB	-255.6	0		-46.41	29		-3817	31
Foxa3(Forkhead)/Liver-Foxa3-ChIP-Seq(GSE77670)/Homer	AGAGGAAGTG	-207	0		-50.13	29		-3188	27
Foxf1(Forkhead)/Lung-Foxf1-ChIP-Seq(GSE77951)/Homer	DGCACACGTG	-114.8	-3		-28.5	48		-1855	51
Foxh1(Forkhead)/hESC-FOXH1-ChIP-Seq(GSE29422)/Homer	TGGCAGTTGG	-6.612	-52		-3.276	56		-100.9	97
FOXK1(Forkhead)/HEK293-FOXK1-ChIP-Seq(GSE51673)/Homer	TGTTKCCTAGCAACM	-93.57	-12		-35.8	45		-2002	47
FOXK2(Forkhead)/U2OS-FOXK2-ChIP-Seq(E-MTAB-2204)/Homer	GGCMATGAAA	-73.16	-9		-14.59	52		-1336	61
FoxL2(Forkhead)/Ovary-FoxL2-ChIP-Seq(GSE60858)/Homer	CTGGCAGSCTGCCA	-126.6	0		-27.52	51		-1806	54
FOXM1(Forkhead)/MCF7-FOXM1-ChIP-Seq(GSE72977)/Homer	NHAACBGYYV	-345.8	5		-44.56	33		-3817	35
Foxo1(Forkhead)/RAW-Foxo1-ChIP-Seq(Fan_et_al.)/Homer	RTACGTGC	-46.43	-9		-15.08	61		-1001	65
Foxo3(Forkhead)/U2OS-Foxo3-ChIP-Seq(E-MTAB-2701)/Homer	NVCACGTG	-106.8	-6		-35.98	41		-1983	41
FOXP1(Forkhead)/H9-FOXP1-ChIP-Seq(GSE31006)/Homer	NYTTCCWGGAAR	-107.1	-2		-24.21	42		-1664	45
Fra1(bZIP)/BT549-Fra1-ChIP-Seq(GSE46166)/Homer	NATTTCCNGGAAAT	-19.42	0		-3.599	49		-168.1	102
Fra2(bZIP)/Striatum-Fra2-ChIP-Seq(GSE43429)/Homer	MCTCCCMCRCAB	-17.67	-10		-3.559	53		-202.6	113
FXR(NR),IR1/Liver-FXR-ChIP-Seq(Chong_et_al.)/Homer	MACAGGAAGT	-0.3913	-53		-2.343	185		-2.4	60
GABPA(ETS)/Jurkat-GABPa-ChIP-Seq(GSE17954)/Homer	ATTTCCTGTN	-15.12	1		-4.67	-54		-118	-48
GATA(Zf),IR3/iTreg-Gata3-ChIP-Seq(GSE20898)/Homer	GGCGGGAARN	-4.15	-133		-3.322	64		-214	139
GATA(Zf),IR4/iTreg-Gata3-ChIP-Seq(GSE20898)/Homer	TTTTATGGCM	-3.164	-159		-9.427	146		-236.9	145
GATA:SCL(Zf,bHLH)/Ter119-SCL-ChIP-Seq(GSE18720)/Homer	TGTCANYT	-2.848	6		-0.8125	-40		-10.64	25
Gata1(Zf)/K562-GATA1-ChIP-Seq(GSE18829)/Homer	KCCACGTGAC	-3.783	-117		-3.459	157		-127.1	201
Gata2(Zf)/K562-GATA2-ChIP-Seq(GSE18829)/Homer	YTGWCADY	-3.002	-149		-3.538	178		-144.6	224
GATA3(Zf),DR4/iTreg-Gata3-ChIP-Seq(GSE20898)/Homer	TGGGGAAGGGCM	-1.492	-186		-3.599	116		-97.62	134
GATA3(Zf),DR8/iTreg-Gata3-ChIP-Seq(GSE20898)/Homer	MTGATGCAAT	-3.69	-72		-4.272	117		-57.34	88
GATA3(Zf)/iTreg-Gata3-ChIP-Seq(GSE20898)/Homer	TBGCACGCAA	-2.656	-156		-3.117	161		-142.3	227
Gata4(Zf)/Heart-Gata4-ChIP-Seq(GSE35151)/Homer	ATATGCAAAT	-2.443	-176		-1.086	4		-176.7	210
Gata6(Zf)/HUG1N-GATA6-ChIP-Seq(GSE51936)/Homer	TTTTATKRGG	-2.442	-178		-2.254	91		-177.3	215
Gfi1b(Zf)/HPC7-Gfi1b-ChIP-Seq(GSE22178)/Homer	RTTTCTNAGAAA	-0.003691	7		-0.03929	-255		0	-265
GFX(?)/Promoter/Homer	GKVTCADRTTWC	-2.098	-15		-0.3571	-277		-10.05	-158
GFY(?)/Promoter/Homer	VGCTGWCAVB	-0.7809	-183		-1.235	-209		-45.4	-104
GFY-Staf(?,Zf)/Promoter/Homer	AGGCCTAG	-1.06	-174		-0.5849	-283		-48.28	-103
GLI3(Zf)/Limb-GLI3-ChIP-Chip(GSE11077)/Homer	CCCCTCCCCCAC	-0.01654	5		-0.3212	31		0	-20
GLIS3(Zf)/Thyroid-Glis3.GFP-ChIP-Seq(GSE103297)/Homer	WATGCAAATGAG	-1.2e-05	-3		-0.003442	4		0	3
GRE(NR),IR3/A549-GR-ChIP-Seq(GSE32465)/Homer	SSCMATWAAA	-99.41	214		-1.064	-67		-7.013	-51
GRE(NR),IR3/RAW264.7-GRE-ChIP-Seq(Unpublished)/Homer	MAATCACTGC	-104.4	195		-1.255	-47		-10.38	-29
GRHL2(CP2)/HBE-GRHL2-ChIP-Seq(GSE46194)/Homer	ATTTGCATAW	-15.3	-46		-11.84	32		-1240	45
GSC(Homeobox)/FrogEmbryos-GSC-ChIP-Seq(DRA000576)/Homer	TGCTGACTCA	0	-11		0	-6		0	3
Hand2(bHLH)/Mesoderm-Hand2-ChIP-Seq(GSE61475)/Homer	CYHATAAAAN	-3.176	60		-0.3323	-68		-4.796	21
HEB(bHLH)/mES-Heb-ChIP-Seq(GSE53233)/Homer	GATGACTCAGCA	-4.894	130		-1.122	134		-2.368	98
HIC1(Zf)/Treg-ZBTB29-ChIP-Seq(GSE99889)/Homer	TATGCWAATBAV	-21.98	-3		-16.63	253		-225	238
HIF-1a(bHLH)/MCF7-HIF1a-ChIP-Seq(GSE28352)/Homer	TACGTGCV	-2.078	92		-1.329	-81		-0.3599	-184
HIF-1b(HLH)/T47D-HIF1b-ChIP-Seq(GSE59937)/Homer	CCTTTTAWAGSC	-2.009	78		-0.2898	-235		-0.8339	-203
HIF2a(bHLH)/785_O-HIF2a-ChIP-Seq(GSE34871)/Homer	NWTAAYCYAATCAWN	-1.716	123		-0.4393	-110		-9.4e-05	-154
HINFP(Zf)/K562-HINFP.eGFP-ChIP-Seq(Encode)/Homer	VGCCATAAAA	-1.044	23		-0.6809	34		-0.6099	2
HLF(bZIP)/HSC-HLF.Flag-ChIP-Seq(GSE69817)/Homer	NATGASTCABNN	-4.074	-26		-5.041	34		-34.96	-43
Hnf1(Homeobox)/Liver-Foxa2-Chip-Seq(GSE25694)/Homer	NNATGASTCATH	-1.693	-45		-1.346	103		-11.34	119
HNF1b(Homeobox)/PDAC-HNF1B-ChIP-Seq(GSE64557)/Homer	HTGCTGAGTCAT	-0.1442	-83		-0.6457	11		-2.273	23
HNF4a(NR),DR1/HepG2-HNF4a-ChIP-Seq(GSE25021)/Homer	VVCCACGTGG	-4.506	56		-0.6519	44		-9.883	120
HNF6(Homeobox)/Liver-Hnf6-ChIP-Seq(ERP000394)/Homer	NCYAATAAAA	-2.976	46		-1.006	-66		-4.942	-54
HOXA1(Homeobox)/mES-Hoxa1-ChIP-Seq(SRP084292)/Homer	CWGGCGGGAA	-2.131	67		-0.326	-73		-1.536	-25
Hoxa10(Homeobox)/ChickenMSG-Hoxa10.Flag-ChIP-Seq(GSE86088)/Homer	GGATGACTCATC	-1.08	-113		-2.286	27		-19.32	10
Hoxa11(Homeobox)/ChickenMSG-Hoxa11.Flag-ChIP-Seq(GSE86088)/Homer	VDTTTCCCGCCA	-12.23	-50		-13.52	93		-516.2	94
Hoxa13(Homeobox)/ChickenMSG-Hoxa13.Flag-ChIP-Seq(GSE86088)/Homer	DATGASTCAT	-10.46	-65		-12.98	111		-557.1	115
HOXA2(Homeobox)/mES-Hoxa2-ChIP-Seq(Donaldson_et_al.)/Homer	AAGAACATWHTGTTC	-1.093	-30		-0.4681	-61		-4.004	-1
Hoxa9(Homeobox)/ChickenMSG-Hoxa9.Flag-ChIP-Seq(GSE86088)/Homer	RATGASTCAT	-11.45	-49		-8.013	-4		-280.4	6
HOXB13(Homeobox)/ProstateTumor-HOXB13-ChIP-Seq(GSE56288)/Homer	DRTGTTGCAA	-22.09	-20		-15.42	106		-1006	110
Hoxb4(Homeobox)/ES-Hoxb4-ChIP-Seq(GSE34014)/Homer	DATGASTCATHN	-2.116	-21		-0.1572	-166		-11.04	-13
Hoxc9(Homeobox)/Ainv15-Hoxc9-ChIP-Seq(GSE21812)/Homer	VTGACTCATC	-4.689	-68		-1.86	-3		-79.25	97
Hoxd10(Homeobox)/ChickenMSG-Hoxd10.Flag-ChIP-Seq(GSE86088)/Homer	GATGASTCATCN	-6.522	-97		-4.393	31		-359	78
Hoxd11(Homeobox)/ChickenMSG-Hoxd11.Flag-ChIP-Seq(GSE86088)/Homer	TGCAGTTCCMVNWRTGGCCA	-4.101	-144		-9.017	109		-481.6	117
Hoxd12(Homeobox)/ChickenMSG-Hoxd12.Flag-ChIP-Seq(GSE86088)/Homer	NGYCATAAAWCH	-1.2e-05	-135		-0.01392	1		-3.09	129
Hoxd13(Homeobox)/ChickenMSG-Hoxd13.Flag-ChIP-Seq(GSE86088)/Homer	GGAAGTGAAAST	-11.21	-62		-8.388	111		-573.3	128
HRE(HSF)/HepG2-HSF1-ChIP-Seq(GSE31477)/Homer	GGMGCTGTCCATGGTGCTGA	-0.1927	-54		-0.3293	-106		-1.016	-70
HRE(HSF)/Striatum-HSF1-ChIP-Seq(GSE38000)/Homer	TTSGCGCGAAAA	-0.00311	-44		-1.568	75		-0.01168	-70
IRF:BATF(IRF:bZIP)/pDC-Irf8-ChIP-Seq(GSE66899)/Homer	CTAATKGV	-1.18	71		-1.407	94		-0.003056	-48
IRF1(IRF)/PBMC-IRF1-ChIP-Seq(GSE43036)/Homer	TGCTGAGTCA	-0.3768	-54		-0.08874	-156		-2.204	-65
IRF2(IRF)/Erythroblas-IRF2-ChIP-Seq(GSE36985)/Homer	ATTGCATCAT	-0.7648	-50		-0.6548	-111		-3.736	-83
IRF3(IRF)/BMDM-Irf3-ChIP-Seq(GSE67343)/Homer	AWWWTGCTGAGTCAT	-2.862	111		-0.1559	-127		-0.7471	-78
IRF4(IRF)/GM12878-IRF4-ChIP-Seq(GSE32465)/Homer	GTCACGCTCSCTGM	-3.086	43		-0.3446	-116		-5.865	-18
IRF8(IRF)/BMDM-IRF8-ChIP-Seq(GSE77884)/Homer	NNTGTGGATTSS	-0.57	-78		-0.07194	-280		-5.067	-145
Isl1(Homeobox)/Neuron-Isl1-ChIP-Seq(GSE31456)/Homer	AGGTGHCAGACA	-1.158	33		-1.547	-43		-0.4991	-157
ISRE(IRF)/ThioMac-LPS-Expression(GSE23622)/Homer	ATTGCGCAAC	-0.09155	-26		-0.09588	-146		-0.04113	-117
Jun-AP1(bZIP)/K562-cJun-ChIP-Seq(GSE31477)/Homer	NRAACCRGTTYRAACCRGYT	-15.98	-9		-2.989	34		-164.7	112
JunB(bZIP)/DendriticCells-Junb-ChIP-Seq(GSE36099)/Homer	TYTGACCASWRG	-17.34	-5		-3.828	65		-167.1	110
JunD(bZIP)/K562-JunD-ChIP-Seq/Homer	CCATATATGGNM	-3.044	-58		-3.737	-48		-36.81	-98
KLF10(Zf)/HEK293-KLF10.GFP-ChIP-Seq(GSE58341)/Homer	NNNNNBAGATAWYATCTVHN	-1.193	27		-1.972	-148		-0.905	-285
KLF14(Zf)/HEK293-KLF14.GFP-ChIP-Seq(GSE58341)/Homer	HTTTCCCASG	-10.85	49		-3.442	-97		-40.95	-125
KLF3(Zf)/MEF-Klf3-ChIP-Seq(GSE44748)/Homer	NNDRCATGYCYNRRCATGYH	-12.3	7		-5.826	-55		-89.64	-76
Klf4(Zf)/mES-Klf4-ChIP-Seq(GSE11431)/Homer	NAGATWNBNATCTNN	-3.131	16		-0.8555	-256		-10.59	-197
KLF5(Zf)/LoVo-KLF5-ChIP-Seq(GSE49402)/Homer	GWAAYHTGAKMC	-10.02	-1		-1.308	-217		-76.79	-82
KLF6(Zf)/PDAC-KLF6-ChIP-Seq(GSE64557)/Homer	GAAASYGAAASY	-8.916	-19		-2.787	-126		-83.25	-77
Klf9(Zf)/GBM-Klf9-ChIP-Seq(GSE62211)/Homer	SMCAGTCWGAKGGAGGAGGC	-11.56	21		-2.043	-164		-66.37	-92
LEF1(HMG)/H1-LEF1-ChIP-Seq(GSE64758)/Homer	NRGVACABNVTGTYCY	-1.188	-11		-0.2839	-47		-2.595	28
Lhx1(Homeobox)/EmbryoCarcinoma-Lhx1-ChIP-Seq(GSE70957)/Homer	VAGRACAKWCTGTYC	-4.245	215		-1.301	14		0	-142
Lhx2(Homeobox)/HFSC-Lhx2-ChIP-Seq(GSE48068)/Homer	GGCCATAAATCA	-5.247	244		-1.829	68		0	-131
Lhx3(Homeobox)/Neuron-Lhx3-ChIP-Seq(GSE31456)/Homer	ATGAATATTCATGAG	-3.138	122		-1.131	-166		-0.7142	-240
LRF(Zf)/Erythroblasts-ZBTB7A-ChIP-Seq(GSE74977)/Homer	TGWAAYCTGABACCB	0	-7		-1.8e-05	-1		0	3
LXRE(NR),DR4/RAW-LXRb.biotin-ChIP-Seq(GSE21512)/Homer	AGGCCTRG	-2e-06	-1		-0.000228	-9		0	-9
MafA(bZIP)/Islet-MafA-ChIP-Seq(GSE30298)/Homer	NRRRCAWGTCCDGRCATGYY	-16.76	6		-6.188	81		-137	79
MafB(bZIP)/BMM-Mafb-ChIP-Seq(GSE75722)/Homer	GYMATAAAAH	-7.785	18		-5.059	162		-46.61	103
MafF(bZIP)/HepG2-MafF-ChIP-Seq(GSE31477)/Homer	GGYAATGAAA	-2.014	-8		-0.6512	24		-8.67	91
MafK(bZIP)/C2C12-MafK-ChIP-Seq(GSE36030)/Homer	RRCATGYCYRGRCATGYYYN	-7.639	5		-3.512	95		-52.52	80
Max(bHLH)/K562-Max-ChIP-Seq(GSE31477)/Homer	RRCATGYCYRGRCATGYYYN	-8.842	44		-1.93	-86		-33.24	-56
Maz(Zf)/HepG2-Maz-ChIP-Seq(GSE31477)/Homer	VAGRACAKNCTGTBC	-6.951	-8		-2.559	-124		-56.56	-85
Mef2a(MADS)/HL1-Mef2a.biotin-ChIP-Seq(GSE21529)/Homer	NTATYGATCH	0	-4		0	-3		0	2
Mef2b(MADS)/HEK293-Mef2b.V5-ChIP-Seq(GSE67450)/Homer	TGATTRATGGCY	0	-5		-1e-06	0		0	2
Mef2c(MADS)/GM12878-Mef2c-ChIP-Seq(GSE32465)/Homer	AGATSTNDNNDSAGATAASN	0	-5		0	0		0	2
Mef2d(MADS)/Retina-Mef2d-ChIP-Seq(GSE61391)/Homer	GCTGASTCAGCA	-0.3344	-13		-1.014	79		-0.2695	9
Meis1(Homeobox)/MastCells-Meis1-ChIP-Seq(GSE48085)/Homer	RGRACASNSTGTYCYB	-3.114	-72		-6.654	80		-46.72	5
MITF(bHLH)/MastCells-MITF-ChIP-Seq(GSE48085)/Homer	CVGTSCTCCC	-5.593	-34		-2.709	-79		-63.37	-46
MNT(bHLH)/HepG2-MNT-ChIP-Seq(Encode)/Homer	NNNCTTTCCAGGAAA	-7.641	88		-1.084	-144		-12.96	-95
Mouse_Recombination_Hotspot(Zf)/Testis-DMC1-ChIP-Seq(GSE24438)/Homer	AWWNTGCTGAGTCAT	-0.04397	-56		-0.4695	-37		-0.3937	-41
MYB(HTH)/ERMYB-Myb-ChIPSeq(GSE22095)/Homer	AGAAATGACTTCCCT	-4.199	-51		-4.003	3		-53.65	-29
Myf5(bHLH)/GM-Myf5-ChIP-Seq(GSE24852)/Homer	GNCTGTASTRNTGBCTCHTT	-9.185	118		-2.397	142		-9.606	76
MYNN(Zf)/HEK293-MYNN.eGFP-ChIP-Seq(Encode)/Homer	AGGAARCAGCTG	-1.692	-56		-1.052	-8		-14.12	51
MyoD(bHLH)/Myotube-MyoD-ChIP-Seq(GSE21614)/Homer	CTGTCTGG	-5.821	93		-0.6798	96		-8.099	154
MyoG(bHLH)/C2C12-MyoG-ChIP-Seq(GSE36024)/Homer	ANTTMRCASBNNNGTGYKAAN	-9.332	91		-3.527	170		-16.66	82
Nanog(Homeobox)/mES-Nanog-ChIP-Seq(GSE11724)/Homer	CCTGCTGAGH	-1.32	-100		-1.415	-151		-20.78	-113
NeuroD1(bHLH)/Islet-NeuroD1-ChIP-Seq(GSE30298)/Homer	GTCWGCTGTYYCTCT	-9.139	-46		-4.654	224		-140.4	240
NeuroG2(bHLH)/Fibroblast-NeuroG2-ChIP-Seq(GSE75910)/Homer	ATGMATATDC	-7.75	45		-3.339	254		-27.79	208
NF1(CTF)/LNCAP-NF1-ChIP-Seq(Unpublished)/Homer	TTCCKNAGAA	-195.1	12		-76.18	85		-564.7	67
NF1:FOXA1(CTF,Forkhead)/LNCAP-FOXA1-ChIP-Seq(GSE27824)/Homer	AGATGKDGAGATAAG	-68.02	-5		-19.62	67		-716.7	65
NF1-halfsite(CTF)/LNCaP-NF1-ChIP-Seq(Unpublished)/Homer	CTGCCWVCTTTTRTA	-90.74	-4		-44.33	83		-731.3	74
NFAT(RHD)/Jurkat-NFATC1-ChIP-Seq(Jolma_et_al.)/Homer	TGGAACAGMA	-0.7439	-44		-0.4077	-104		-2.886	-47
NFAT:AP1(RHD,bZIP)/Jurkat-NFATC1-ChIP-Seq(Jolma_et_al.)/Homer	ATGAATWATTCATGA	-0.9077	15		-0.05929	-109		-0.5238	-47
NF-E2(bZIP)/K562-NFE2-ChIP-Seq(GSE31477)/Homer	YCCDNTCCAGGTTTT	-23.21	96		-1.24	-95		-44.84	7
NFE2L2(bZIP)/HepG2-NFE2L2-ChIP-Seq(Encode)/Homer	GCACGTACCC	-17.57	94		-1.053	-85		-35.64	25
NFIL3(bZIP)/HepG2-NFIL3-ChIP-Seq(Encode)/Homer	TTAACCCTTTVNKKN	-9.329	17		-5.267	-19		-54.81	-69
NFkB-p50,p52(RHD)/Monocyte-p50-ChIP-Chip(Schreiber_et_al.)/Homer	TRCATTCCAG	-1.161	67		-1.221	144		-0.005322	28
NFkB-p65(RHD)/GM12787-p65-ChIP-Seq(GSE19485)/Homer	GAAAGTGAAAGT	-0.2496	-20		-3.448	265		-0.2435	39
NFkB-p65-Rel(RHD)/ThioMac-LPS-Expression(GSE23622)/Homer	TGGTACATTCCA	-5.571	125		-2.746	93		-3.374	-38
NFY(CCAAT)/Promoter/Homer	AAACCACARM	-14.63	24		-5.392	-61		-76.45	-88
Nkx2.1(Homeobox)/LungAC-Nkx2.1-ChIP-Seq(GSE43252)/Homer	ACTGAAACCA	-0.003505	3		-3.366	192		0	-96
Nkx2.2(Homeobox)/NPC-Nkx2.2-ChIP-Seq(GSE61673)/Homer	ATTTTCCATT	-0.001007	8		-0.07212	-51		0	-78
Nkx2.5(Homeobox)/HL1-Nkx2.5.biotin-ChIP-Seq(GSE21529)/Homer	CCWTTGTYYB	-0.001045	10		-0.3471	-18		0	-89
Nkx3.1(Homeobox)/LNCaP-Nkx3.1-ChIP-Seq(GSE28264)/Homer	CCWGGAATGY	-0.4353	46		-0.01936	-36		-3e-06	-17
Nkx6.1(Homeobox)/Islet-Nkx6.1-ChIP-Seq(GSE40975)/Homer	WAABTAGGTCAV	-0.6239	47		-0.7112	9		-0.000368	-74
n-Myc(bHLH)/mES-nMyc-ChIP-Seq(GSE11431)/Homer	GGAAATTCCC	-5.031	17		-1.943	-87		-24.26	-73
NPAS(bHLH)/Liver-NPAS-ChIP-Seq(GSE39860)/Homer	AGTTTCASTTTC	-3.749	65		-0.1568	-251		-5.403	-132
NPAS2(bHLH)/Liver-NPAS2-ChIP-Seq(GSE39860)/Homer	WNTGCTGASTCAGCANWTTY	-4.897	97		-0.8121	-156		-5.049	-127
Nr5a2(NR)/mES-Nr5a2-ChIP-Seq(GSE19019)/Homer	SAAACCACAG	-1.52	-25		-7.025	315		-6.838	125
Nr5a2(NR)/Pancreas-LRH1-ChIP-Seq(GSE34295)/Homer	GCACAYAGTAGGKCY	-2.438	46		-5.139	306		-3.16	106
NRF(NRF)/Promoter/Homer	AAWCTAGGTCARDNN	-3.275	75		-1.933	-157		-3.636	-243
NRF1(NRF)/MCF7-NRF1-ChIP-Seq(Unpublished)/Homer	GAGCCTGGTACTGWGCCTGR	-4.044	88		-3.299	-92		-4.044	-240
Nrf2(bZIP)/Lymphoblast-Nrf2-ChIP-Seq(GSE37589)/Homer	BSTTCTRGAABVTTCYAGAA	-26.01	115		-1.905	-35		-34.26	-2
Nur77(NR)/K562-NR4A1-ChIP-Seq(GSE31363)/Homer	CRGCTGBNGNSNNSAGATAA	-6.864	188		-1.25	8		-0.971	-69
OCT:OCT(POU,Homeobox)/NPC-Brn1-ChIP-Seq(GSE35496)/Homer	AGTTTCAKTTTC	-0.3229	-40		-0.3746	-148		-1.078	-117
OCT:OCT(POU,Homeobox)/NPC-OCT6-ChIP-Seq(GSE43916)/Homer	NGTGTTCAVTSAAGCGKAAA	-0.008789	20		-0.08264	-88		0	-121
OCT:OCT(POU,Homeobox,IR1)/NPC-Brn2-ChIP-Seq(GSE35496)/Homer	NNYTAATTAR	-2.457	144		-1.458	1		-0.002262	-146
OCT:OCT-short(POU,Homeobox)/NPC-OCT6-ChIP-Seq(GSE43916)/Homer	TGACCTTTNCNT	-0.3073	20		-0.5212	14		-0.00155	-37
Oct2(POU,Homeobox)/Bcell-Oct2-ChIP-Seq(GSE21512)/Homer	VBSYGTCTGG	-0.9267	-132		-0.4596	-197		-21.99	-45
Oct4(POU,Homeobox)/mES-Oct4-ChIP-Seq(GSE11431)/Homer	AGTAAACAAAAAAGAACAND	-3.17	-41		-0.1129	-235		-32.84	-15
Oct4:Sox17(POU,Homeobox,HMG)/F9-Sox17-ChIP-Seq(GSE44553)/Homer	GTCATGCHTGRCTGS	-4.22	9		-0.5674	-9		-20.82	121
OCT4-SOX2-TCF-NANOG(POU,Homeobox,HMG)/mES-Oct4-ChIP-Seq(GSE11431)/Homer	RGGGCACTAACY	-0.2576	-152		-0.2417	-6		-13	148
Oct6(POU,Homeobox)/NPC-Pou3f1-ChIP-Seq(GSE35496)/Homer	CYRCATTCCA	-2.078	23		-0.775	-146		-4.431	-122
Olig2(bHLH)/Neuron-Olig2-ChIP-Seq(GSE30882)/Homer	TTCAAAWTAAAAGTC	-14.91	47		-8.964	316		-54.89	239
Otx2(Homeobox)/EpiLC-Otx2-ChIP-Seq(GSE56098)/Homer	CCWGGAATGY	-0.000868	-260		-1.754	139		-36.97	192
p53(p53)/mES-cMyc-ChIP-Seq(GSE11431)/Homer	GGGGCTYGKCTGGGA	-0.474	-10		-1.756	163		-0.6895	38
p53(p53)/Saos-p53-ChIP-Seq(GSE15780)/Homer	YCTTTGTTCC	-2.625	-28		-2.089	22		-17.19	7
p53(p53)/Saos-p53-ChIP-Seq/Homer	GARTGGTCATCGCCC	-2.625	-28		-2.089	22		-17.19	7
p63(p53)/Keratinocyte-p63-ChIP-Seq(GSE17611)/Homer	HNRAATCAAT	-3.52	10		-1.538	-31		-14.25	-16
p73(p53)/Trachea-p73-ChIP-Seq(PRJNA310161)/Homer	NBWGATAAGR	-5.641	19		-1.901	6		-26.91	31
PAX3:FKHR-fusion(Paired,Homeobox)/Rh4-PAX3:FKHR-ChIP-Seq(GSE19063)/Homer	ATGAATATTC	-0.9642	46		-0.1317	-114		-0.03949	-93
PAX5(Paired,Homeobox),condensed/GM12878-PAX5-ChIP-Seq(GSE32465)/Homer	ACCRTGACTAATTNN	-1.09	38		-0.533	-142		-0.247	-162
PAX5(Paired,Homeobox)/GM12878-PAX5-ChIP-Seq(GSE32465)/Homer	GGTGYTGACAGS	-1.702	81		-1.519	52		-0.2488	-66
PAX6(Paired,Homeobox)/Forebrain-Pax6-ChIP-Seq(GSE66961)/Homer	YCTTATCTBN	-0.2471	-124		-1.524	27		-8.25	9
Pax7(Paired,Homeobox),long/Myoblast-Pax7-ChIP-Seq(GSE25064)/Homer	TAATTAGN	-0.6787	-62		-0.2382	-75		-4.388	23
Pax7(Paired,Homeobox),longest/Myoblast-Pax7-ChIP-Seq(GSE25064)/Homer	GGYAGCAYDTGCTDCCCNNN	-0.1489	18		0	-2		0	27
Pax7(Paired,Homeobox)/Myoblast-Pax7-ChIP-Seq(GSE25064)/Homer	GRTGMTRGAGCC	-0.02526	-14		-1.272	44		-5.3e-05	-102
Pax8(Paired,Homeobox)/Thyroid-Pax8-ChIP-Seq(GSE26938)/Homer	TATCGATNAN	-1.424	21		-3.336	132		-1.816	-48
PBX1(Homeobox)/MCF7-PBX1-ChIP-Seq(GSE28007)/Homer	GYCATCMATCAT	-0.01977	-89		-2.246	-88		-1.289	-221
PBX2(Homeobox)/K562-PBX2-ChIP-Seq(Encode)/Homer	SAGATAAGRV	-4.718	6		-0.392	-239		-25.13	-69
Pbx3(Homeobox)/GM12878-PBX3-ChIP-Seq(GSE32465)/Homer	CCATTGTTNY	-1.685	-38		-3.749	-40		-10.32	-164
Pdx1(Homeobox)/Islet-Pdx1-ChIP-Seq(SRA008281)/Homer	GCAGCCAAGCRTGACH	-3.315	29		-1.77	108		-9.643	81
PGR(NR)/EndoStromal-PGR-ChIP-Seq(GSE69539)/Homer	NAHCAGCTGD	-127	178		-2.449	2		-15.68	-36
Phox2a(Homeobox)/Neuron-Phox2a-ChIP-Seq(GSE31456)/Homer	CACAGCAGGGGG	-0.1037	-11		-0.8805	87		-0.002659	-3
Phox2b(Homeobox)/CLBGA-PHOX2B-ChIP-Seq(GSE90683)/Homer	ACTTTCGTTTCT	-0.08575	-19		-0.3757	42		-0.005959	21
Pit1(Homeobox)/GCrat-Pit1-ChIP-Seq(GSE58009)/Homer	TWGHWACAWTGTWDC	-1.241	-88		-0.2853	-138		-13.8	14
Pit1+1bp(Homeobox)/GCrat-Pit1-ChIP-Seq(GSE58009)/Homer	TGATKGATGR	-0.708	18		-0.2131	23		-0.2187	47
Pitx1(Homeobox)/Chicken-Pitx1-ChIP-Seq(GSE38910)/Homer	AACAGCTG	-1e-06	-49		-0.00737	-52		-0.003282	-11
Pitx1:Ebox(Homeobox,bHLH)/Hindlimb-Pitx1-ChIP-Seq(GSE41591)/Homer	TAATCAATTA	-1.415	14		-0.1683	-31		-2.1	43
Pknox1(Homeobox)/ES-Prep1-ChIP-Seq(GSE63282)/Homer	TGACANARRCCAGRC	-1.124	-60		-2.581	-97		-8.207	-181
PPARa(NR),DR1/Liver-Ppara-ChIP-Seq(GSE47954)/Homer	TGCCAGCB	-3.723	108		-1.221	81		-1.883	31
PPARE(NR),DR1/3T3L1-Pparg-ChIP-Seq(GSE13511)/Homer	SARTGGAAAAWRTGAGTCAB	-1.839	63		-3.139	229		-1.016	42
PR(NR)/T47D-PR-ChIP-Seq(GSE31130)/Homer	ABTTCYYRRGAA	-94	59		-1.242	-39		-90.82	114
PRDM1(Zf)/Hela-PRDM1-ChIP-Seq(GSE31477)/Homer	YCWGGAATGY	-0.1809	-59		-0.1131	-31		-1.175	37
PRDM10(Zf)/HEK293-PRDM10.eGFP-ChIP-Seq(Encode)/Homer	BBCTTATCTS	-0.4303	-21		-0.07791	-159		-0.963	-89
PRDM14(Zf)/H1-PRDM14-ChIP-Seq(GSE22767)/Homer	NWAACCACADNN	-0.002514	-52		-0.2019	-36		-0.05449	-21
PRDM15(Zf)/ESC-Prdm15-ChIP-Seq(GSE73694)/Homer	TAATCHGATTAC	-0.9701	-42		-0.4991	-100		-4.357	-42
PRDM9(Zf)/Testis-DMC1-ChIP-Seq(GSE35498)/Homer	YDGHTACAWTGTADC	-2.628	-43		-0.7582	110		-22.41	222
Prop1(Homeobox)/GHFT1-PROP1.biotin-ChIP-Seq(GSE77302)/Homer	TTCTAGAABNTTCTA	-0.02748	-5		-1.644	137		0	-40
PSE(SNAPc)/K562-mStart-Seq/Homer	AGATAASR	-0.3507	-5		-0.3971	-21		-0.1763	-28
Ptf1a(bHLH)/Panc1-Ptf1a-ChIP-Seq(GSE47459)/Homer	ACTYKNATTCGTGNTACTTC	-3.322	18		-3.483	278		-11.27	176
PU.1(ETS)/ThioMac-PU.1-ChIP-Seq(GSE21512)/Homer	SRGTTTCAAA	-11.6	58		-0.2844	-245		-38.45	-33
PU.1:IRF8(ETS:IRF)/pDC-Irf8-ChIP-Seq(GSE66899)/Homer	RGGTCADNNAGAGGTCAV	-0.5987	-83		-0.1497	-204		-6.347	-78
PU.1-IRF(ETS:IRF)/Bcell-PU.1-ChIP-Seq(GSE21512)/Homer	ACWTCAAAGG	-0.8279	-58		-0.65	-199		-4.515	-157
RAR:RXR(NR),DR5/ES-RAR-ChIP-Seq(GSE56893)/Homer	AAYTAGGTCA	-2.83	2		-1.668	9		-11.12	-32
RAR:RXR(NR),DR5/ES-RAR-ChIP-Seq(GSE56893)/Homer	AAYTAGGTCA	-0.1751	31		-0.2476	84		0	77
RARa(NR)/K562-RARa-ChIP-Seq(Encode)/Homer	CCAGGAACAG	-0.01614	22		-0.005537	13		0	0
RARg(NR)/ES-RARg-ChIP-Seq(GSE30538)/Homer	YATGCATATRCATRT	-0.378	40		-3.13	252		-1e-06	-6
RBPJ:Ebox(?,bHLH)/Panc1-Rbpj1-ChIP-Seq(GSE47459)/Homer	ARGAGGMCAAAATGW	-4.916	60		-0.5797	28		-10.74	121
Rbpj1(?)/Panc1-Rbpj1-ChIP-Seq(GSE47459)/Homer	GCTGTGGTTW	-5.944	-15		-6.748	128		-50.64	58
REST-NRSF(Zf)/Jurkat-NRSF-ChIP-Seq/Homer	CCWTTGTY	-4.752	-125		-16.96	144		-438.7	135
Reverb(NR),DR2/RAW-Reverba.biotin-ChIP-Seq(GSE45914)/Homer	GKTAATGR	-0.2961	24		-0.2196	33		-0.000157	19
RFX(HTH)/K562-RFX3-ChIP-Seq(SRA012198)/Homer	BAACAGCTGT	-3.045	-83		-1.011	-194		-53.66	-50
Rfx1(HTH)/NPC-H3K4me1-ChIP-Seq(GSE16256)/Homer	GCCATCTGTT	-2.709	-80		-0.4434	-239		-45.59	-43
Rfx2(HTH)/LoVo-RFX2-ChIP-Seq(GSE49402)/Homer	CCATTGTATGCAAAT	-3.507	-81		-0.5272	-248		-65.53	-39
Rfx5(HTH)/GM12878-Rfx5-ChIP-Seq(GSE31477)/Homer	GAGGTCAAAGGTCA	-3.598	-68		-2.737	-75		-54.84	-52
Rfx6(HTH)/Min6b1-Rfx6.HA-ChIP-Seq(GSE62844)/Homer	YCATYAATCA	-11.25	12		-5.591	44		-72.72	13
Ronin(THAP)/ES-Thap11-ChIP-Seq(GSE51522)/Homer	RTCACSCCAY	-1.273	-203		-0.3509	-317		-97.91	-57
RORa(NR)/Liver-Rora-ChIP-Seq(GSE101115)/Homer	RSCACTYRAG	-1.689	18		-2.073	61		-2.893	-37
RORg(NR)/Liver-Rorc-ChIP-Seq(GSE101115)/Homer	CCTCATGGTGYCYTWYTCCCTTGTG	-1.357	-83		-2.956	101		-15.65	36
RORgt(NR)/EL4-RORgt.Flag-ChIP-Seq(GSE56019)/Homer	CCTTTGATST	-0.8296	-74		-0.9014	20		-6.842	52
RORgt(NR)/EL4-RORgt.Flag-ChIP-Seq(GSE56019)/Homer	BCCATTGTTC	-0.8296	-74		-0.9014	20		-6.842	52
RUNX(Runt)/HPC7-Runx1-ChIP-Seq(GSE22178)/Homer	VCAKCTGGNNNCCAGMTGBN	-1.95	54		-2.577	84		-1.67	-61
RUNX1(Runt)/Jurkat-RUNX1-ChIP-Seq(GSE29180)/Homer	TAGGGCAAAGGTCA	-1.823	1		-1.475	9		-5.323	-23
RUNX2(Runt)/PCa-RUNX2-ChIP-Seq(GSE33889)/Homer	GTTAATNATTAA	-4.338	179		-2.146	111		-0.07773	-64
RUNX-AML(Runt)/CD4+-PolII-ChIP-Seq(Barski_et_al.)/Homer	WAVTCACCMTAASYDAAAAG	-4.337	113		-0.9402	27		-2.583	15
RXR(NR),DR1/3T3L1-RXR-ChIP-Seq(GSE13511)/Homer	CGGTCACSCCAC	-1.898	36		-2.104	138		-2.594	30
SCL(bHLH)/HPC7-Scl-ChIP-Seq(GSE13511)/Homer	CTTTCANTATGACTV	-14.54	-25		-14.63	361		-176	341
SCRT1(Zf)/HEK293-SCRT1.eGFP-ChIP-Seq(Encode)/Homer	NGNTCTAGAACCNGV	-0.2243	11		-3.141	207		-0.001335	-41
SF1(NR)/H295R-Nr5a1-ChIP-Seq(GSE44220)/Homer	CTTTGATGTGSB	-1.487	30		-3.099	241		-1.5	70
Six1(Homeobox)/Myoblast-Six1-ChIP-Chip(GSE20150)/Homer	NAACAGCTGG	-7.776	97		-11.44	99		-11.26	-78
Six2(Homeobox)/NephronProgenitor-Six2-ChIP-Seq(GSE39837)/Homer	ASWTCAAAGG	-4.301	77		-2.846	51		-5.695	-62
Six4(Homeobox)/MCF7-SIX4-ChIP-Seq(Encode)/Homer	CCATTGTTYB	-12.16	156		-9.421	153		-7.681	-45
Slug(Zf)/Mesoderm-Snai2-ChIP-Seq(GSE61475)/Homer	GAGSCCGAGC	-0.203	14		-0.8488	121		-6.2e-05	21
Smad2(MAD)/ES-SMAD2-ChIP-Seq(GSE29422)/Homer	AGGVNCCTTTGT	-1.249	-136		-4.329	128		-34.92	59
Smad3(MAD)/NPC-Smad3-ChIP-Seq(GSE36673)/Homer	HWWGTCAGCAWWTTT	-9.23	-29		-12.7	42		-109.9	0
Smad4(MAD)/ESC-SMAD4-ChIP-Seq(GSE29422)/Homer	VNAGGKCAAAGGTCA	-2.721	-41		-2.018	67		-23.6	75
Sox10(HMG)/SciaticNerve-Sox3-ChIP-Seq(GSE35132)/Homer	RRSCACTYAA	-10.88	7		-3.834	136		-75.52	133
Sox15(HMG)/CPA-Sox15-ChIP-Seq(GSE62909)/Homer	VCAGCTGYTG	-6.876	4		-0.6098	77		-47.15	253
Sox17(HMG)/Endoderm-Sox17-ChIP-Seq(GSE61475)/Homer	TWVGGTCCGC	-9.774	59		-0.5623	8		-30.04	162
Sox2(HMG)/mES-Sox2-ChIP-Seq(GSE11431)/Homer	RGGTCTCTAACY	-12.15	51		-1.868	118		-45.75	176
Sox3(HMG)/NPC-Sox3-ChIP-Seq(GSE33059)/Homer	GGTTAAWCATTAA	-13.12	35		-2.619	151		-60.32	185
Sox4(HMG)/proB-Sox4-ChIP-Seq(GSE50066)/Homer	GCAACAGGTG	-15.32	36		-2.328	91		-68.31	152
Sox6(HMG)/Myotubes-Sox6-ChIP-Seq(GSE32627)/Homer	GTGGGCCCCA	-6.502	44		-0.6598	-28		-21.99	91
Sox9(HMG)/Limb-SOX9-ChIP-Seq(GSE73225)/Homer	WDNCTGGGCA	-3.898	-36		-1.627	113		-37.19	177
Sp1(Zf)/Promoter/Homer	ATGCATWATGCATRW	-31	8		-6.18	-55		-198.2	-37
Sp2(Zf)/HEK293-Sp2.eGFP-ChIP-Seq(Encode)/Homer	YTAATTRAWWCCAGATGT	-21.7	7		-2.791	-127		-166.5	-40
Sp5(Zf)/mES-Sp5.Flag-ChIP-Seq(GSE72989)/Homer	BTBRAGTGSN	-19.82	-6		-7.071	-42		-221.9	-32
SPDEF(ETS)/VCaP-SPDEF-ChIP-Seq(SRA014231)/Homer	GGGRAARRGRMCAGMTG	-20.54	11		-7.863	5		-150	-4
SpiB(ETS)/OCILY3-SPIB-ChIP-Seq(GSE56857)/Homer	DGTCCCYRGGGA	-2.117	-7		-0.1573	-266		-9.222	-127
Srebp1a(bHLH)/HepG2-Srebp1a-ChIP-Seq(GSE31477)/Homer	NYTAATCCYB	-0.6642	69		-0.04312	-88		0	-89
Srebp2(bHLH)/HepG2-Srebp2-ChIP-Seq(GSE31477)/Homer	MACCTTCYATGGCTCCCTAKTGCCY	-0.07158	36		-0.04244	-80		0	-104
STAT1(Stat)/HelaS3-STAT1-ChIP-Seq(GSE12782)/Homer	NDGTAATTAC	-7.017	58		-6.62	61		-21.68	-60
Stat3(Stat)/mES-Stat3-ChIP-Seq(GSE11431)/Homer	AGGTGTCA	-7.36	-38		-8.679	34		-98.35	-5
Stat3+il21(Stat)/CD4-Stat3-ChIP-Seq(GSE19198)/Homer	CARRGKBCAAAGTYCA	-8.885	-31		-9.628	59		-100.8	17
STAT4(Stat)/CD4-Stat4-ChIP-Seq(GSE22104)/Homer	GCTATTTTTAGC	-6.694	-12		-8.383	74		-55.62	1
STAT5(Stat)/mCD4+-Stat5-ChIP-Seq(GSE12346)/Homer	ACTTTCACTTTC	-4.941	141		-3.409	20		-1.852	-162
STAT6(Stat)/CD4-Stat6-ChIP-Seq(GSE22104)/Homer	NTAATBNAATTA	-0.6207	15		-0.5441	-34		-0.1687	-62
STAT6(Stat)/Macrophage-Stat6-ChIP-Seq(GSE38377)/Homer	AGGTCANTGACCTB	-1.601	82		-0.7141	-73		-0.1129	-129
T1ISRE(IRF)/ThioMac-Ifnb-Expression/Homer	GGCCYCCTGCTGDGH	-1.519	34		-1.26	37		-1.461	-30
TATA-Box(TBP)/Promoter/Homer	AACATCTGGA	-0.8513	-148		-0.7482	-141		-25.14	-18
Tbet(T-box)/CD8-Tbet-ChIP-Seq(GSE33802)/Homer	AAACMATTAN	-0.2382	38		-0.1406	3		0	-22
Tbox:Smad(T-box,MAD)/ESCd5-Smad2_3-ChIP-Seq(GSE29422)/Homer	AAGGTGTKAA	-0.2786	-86		-1.737	-25		-3.88	-92
Tbr1(T-box)/Cortex-Tbr1-ChIP-Seq(GSE71384)/Homer	TAATCCCN	-0.382	39		-1.909	164		-2.2e-05	-29
Tbx20(T-box)/Heart-Tbx20-ChIP-Seq(GSE29636)/Homer	ATTTGCATAACAATG	-5.287	-56		-1.799	65		-80.86	168
Tbx21(T-box)/GM12878-TBX21-ChIP-Seq(Encode)/Homer	TGACCTTTGCCCCA	-0.1723	51		-0.1144	-2		0	-47
Tbx5(T-box)/HL1-Tbx5.biotin-ChIP-Seq(GSE21529)/Homer	NNVVCAGCTGBN	-0.07631	-48		-2.567	188		-0.2756	9
Tbx6(T-box)/ESC-Tbx6-ChIP-Seq(GSE93524)/Homer	VAGGTCACNSTGACC	-0.2794	1		-1.895	182		-0.01335	17
Tcf12(bHLH)/GM12878-Tcf12-ChIP-Seq(GSE32465)/Homer	NTNATGCAAYMNNHTGMAAY	-13.76	40		-3.524	220		-56.37	210
Tcf21(bHLH)/ArterySmoothMuscle-Tcf21-ChIP-Seq(GSE61369)/Homer	RCCATMTGTT	-9.536	125		-2.648	172		-9.528	93
Tcf3(HMG)/mES-Tcf3-ChIP-Seq(GSE11724)/Homer	VNRVCAGCTGGY	-0.1042	-132		-1.535	104		-6.778	76
TCF4(bHLH)/SHSY5Y-TCF4-ChIP-Seq(GSE96915)/Homer	NAGTTTCABTHTGACTNW	-8.937	75		-2.287	214		-20.16	199
Tcf7(HMG)/GM12878-TCF7-ChIP-Seq(Encode)/Homer	GTCCCCWGGGGA	-1.422	30		-0.9484	48		-1.191	11
Tcfcp2l1(CP2)/mES-Tcfcp2l1-ChIP-Seq(GSE11431)/Homer	ACATGCCCGGGCAT	-5.905	-37		-1.354	-47		-67.75	75
TCFL2(HMG)/K562-TCF7L2-ChIP-Seq(GSE29196)/Homer	YTAATYNRATTA	-0.03024	-95		-1.124	41		-1.86	-3
TEAD(TEA)/Fibroblast-PU.1-ChIP-Seq(Unpublished)/Homer	ATTAACACCT	-6.335	85		-0.3967	-54		-10.34	62
TEAD1(TEAD)/HepG2-TEAD1-ChIP-Seq(Encode)/Homer	AAGCACTTAA	-3.786	-56		-1.869	60		-48.79	124
TEAD2(TEA)/Py2T-Tead2-ChIP-Seq(GSE55709)/Homer	GGTCACCTGAGGTCA	-2.579	-37		-0.7991	-31		-19.65	68
TEAD3(TEA)/HepG2-TEAD3-ChIP-Seq(Encode)/Homer	AGGTCAAGGTCA	-6.189	-23		-1.261	-10		-60.95	112
TEAD4(TEA)/Tropoblast-Tead4-ChIP-Seq(GSE37350)/Homer	BTCAAGGTCA	-7.999	-6		-3.115	104		-66.19	124
TFE3(bHLH)/MEF-TFE3-ChIP-Seq(GSE75757)/Homer	AAGGKGRCGCAGGCA	-2.119	-104		-3.862	-30		-46.91	-68
Tgif1(Homeobox)/mES-Tgif1-ChIP-Seq(GSE55404)/Homer	ACCATCTGTT	-4.99	-64		-6.979	74		-87	39
Tgif2(Homeobox)/mES-Tgif2-ChIP-Seq(GSE55404)/Homer	CAAGGHCANV	-19.5	-10		-10.53	89		-253.5	87
THRa(NR)/C17.2-THRa-ChIP-Seq(GSE38347)/Homer	DAGGTGTBAA	-0.1836	55		-0.000198	-19		0	-29
THRb(NR)/HepG2-THRb.Flag-ChIP-Seq(Encode)/Homer	AGGTGTGAAA	-0.3974	-82		-0.0242	-33		-4.85	110
THRb(NR)/Liver-NR1A2-ChIP-Seq(GSE52613)/Homer	KTGACCTTGA	-4.611	115		-0.0489	7		-2.699	119
Tlx?(NR)/NPC-H3K4me1-ChIP-Seq(GSE16256)/Homer	AGGTGTGAAM	-102.5	12		-33.48	95		-301	78
TR4(NR),DR1/Hela-TR4-ChIP-Seq(GSE24685)/Homer	YTKGATAHAGTATTCTWGGTNGGCA	-2.441	123		-0.08166	-81		-0.06186	-45
Twist(bHLH)/HMLE-TWIST1-ChIP-Seq(Chang_et_al)/Homer	WGGGGATTTCCC	-4.446	151		-1.946	129		-0.9007	-8
Unknown(Homeobox)/Limb-p300-ChIP-Seq/Homer	AGGTCAAGGTCA	-9.382	-70		-8.239	94		-498.7	108
Unknown-ESC-element(?)/mES-Nanog-ChIP-Seq(GSE11724)/Homer	BTCAAGGTCA	-20.94	10		-7.207	221		-162.9	216
USF1(bHLH)/GM12878-Usf1-ChIP-Seq(GSE32465)/Homer	CGTGGGTGGTCC	-5.092	-45		-1.863	-115		-67.04	-28
Usf2(bHLH)/C2C12-Usf2-ChIP-Seq(GSE36030)/Homer	TTAATTNAATTA	-4.591	6		-1.054	-179		-23.67	-92
VDR(NR),DR3/GM10855-VDR+vitD-ChIP-Seq(GSE22484)/Homer	RAACAATGGN	-0.9139	22		-1.04	122		-0.3287	53
WT1(Zf)/Kidney-WT1-ChIP-Seq(GSE90016)/Homer	SMCATCTGKH	-6.831	37		-3.153	-2		-26.72	-44
X-box(HTH)/NPC-H3K4me1-ChIP-Seq(GSE16256)/Homer	NABTCCCWDGGGAVH	-2.376	-87		-0.5467	-208		-39.77	-36
YY1(Zf)/Promoter/Homer	ARAGGTCANWGAGTTCANNN	-1.592	-80		-0.6314	-223		-19.49	-105
Zac1(Zf)/Neuro2A-Plagl1-ChIP-Seq(GSE75942)/Homer	VCAGCTGBNN	-0.000117	-11		-0.2507	62		0	22
ZBTB12(Zf)/HEK293-ZBTB12.GFP-ChIP-Seq(GSE58341)/Homer	ATGCATAATTCA	-1.37	7		-3.235	195		-2.421	31
ZBTB18(Zf)/HEK293-ZBTB18.GFP-ChIP-Seq(GSE58341)/Homer	ACAGCTGTTN	-1.571	95		-0.4582	19		-0.003934	-13
ZBTB33(Zf)/GM12878-ZBTB33-ChIP-Seq(GSE32465)/Homer	GGGGGAATCCCC	-2.235	34		-0.8346	-190		-4.129	-176
ZEB1(Zf)/PDAC-ZEB1-ChIP-Seq(GSE64557)/Homer	RRCAGCTGYTSY	-1.865	93		-1.55	207		-0.1878	79
ZEB2(Zf)/SNU398-ZEB2-ChIP-Seq(GSE103048)/Homer	AVCAGCTG	-0.07201	20		-0.08779	22		0	3
Zfp281(Zf)/ES-Zfp281-ChIP-Seq(GSE81042)/Homer	ATGCCCTGAGGC	-15.03	40		-6.634	81		-63.95	27
ZFP3(Zf)/HEK293-ZFP3.GFP-ChIP-Seq(GSE58341)/Homer	SCCTSAGGSCAW	0	-69		0	1		-0.05167	70
Zfp809(Zf)/ES-Zfp809-ChIP-Seq(GSE70799)/Homer	TTRAGTGSYK	-1.251	-112		-1.265	20		-22.29	78
ZFX(Zf)/mES-Zfx-ChIP-Seq(GSE11431)/Homer	AGRGGTCA	-2.625	11		-0.5026	-127		-8.726	-38
Zic(Zf)/Cerebellum-ZIC1.2-ChIP-Seq(GSE60731)/Homer	GKBCARAGGTCA	-9.789	3		-3.102	85		-69.51	112
Zic3(Zf)/mES-Zic3-ChIP-Seq(GSE37889)/Homer	GCTAATCC	-15.65	8		-5.826	281		-116.5	276
ZKSCAN1(Zf)/HepG2-ZKSCAN1-ChIP-Seq(Encode)/Homer	BCWGATTCAATCAAN	-0.1634	18		-0.5748	-72		0	-151
ZNF136(Zf)/HEK293-ZNF136.GFP-ChIP-Seq(GSE58341)/Homer	NVCACCTGBN	-0.06057	11		-0.2926	24		0	-21
ZNF143|STAF(Zf)/CUTLL-ZNF143-ChIP-Seq(GSE29600)/Homer	DNRCAGCTGY	-1.121	-19		-0.2253	-301		-2.869	-218
ZNF16(Zf)/HEK293-ZNF16.GFP-ChIP-Seq(GSE58341)/Homer	NRBCARRGGTCA	0	-77		-2.298	172		-0.1596	-4
ZNF165(Zf)/WHIM12-ZNF165-ChIP-Seq(GSE65937)/Homer	CAAAGGTCAG	-0.02602	-22		-1.052	108		-0.001746	-1
ZNF189(Zf)/HEK293-ZNF189.GFP-ChIP-Seq(GSE58341)/Homer	CTCCCTGGGAGGCCN	-2.415	-35		-1.276	-12		-17.11	27
Znf263(Zf)/K562-Znf263-ChIP-Seq(GSE31477)/Homer	RGGATTAR	-0.8977	-125		-2.955	73		-19.02	18
ZNF264(Zf)/HEK293-ZNF264.GFP-ChIP-Seq(GSE58341)/Homer	HDGYAATGAAAN	-1.895	-49		-0.1116	-129		-15.27	52
ZNF317(Zf)/HEK293-ZNF317.GFP-ChIP-Seq(GSE58341)/Homer	AAGACCCYYN	-2.308	72		-2.537	59		-1.464	-87
ZNF322(Zf)/HEK293-ZNF322.GFP-ChIP-Seq(GSE58341)/Homer	RGGTTACTANAGGTCA	-1.644	-27		-1.216	-6		-8.272	6
ZNF382(Zf)/HEK293-ZNF382.GFP-ChIP-Seq(GSE58341)/Homer	CYAAAAATAG	-0.2176	-105		-0.3104	-140		-4.779	-48
ZNF41(Zf)/HEK293-ZNF41.GFP-ChIP-Seq(GSE58341)/Homer	GCTATTTTTGGM	-0.03429	-24		-0.6998	15		-0.0029	-57
ZNF415(Zf)/HEK293-ZNF415.GFP-ChIP-Seq(GSE58341)/Homer	DCYAAAAATAGM	-1.287	-46		-1.741	64		-7.602	26
ZNF416(Zf)/HEK293-ZNF416.GFP-ChIP-Seq(GSE58341)/Homer	NTAATTDGCYAATTANNWWD	-1.595	10		-2.379	172		-2.968	58
ZNF467(Zf)/HEK293-ZNF467.GFP-ChIP-Seq(GSE58341)/Homer	ADGGYAGYAGCATCT	-3.401	-33		-4.64	50		-29.06	-31
ZNF519(Zf)/HEK293-ZNF519.GFP-ChIP-Seq(GSE58341)/Homer	TTGAMCTTTG	-0.8216	-4		-0.007538	-81		-1.006	8
ZNF528(Zf)/HEK293-ZNF528.GFP-ChIP-Seq(GSE58341)/Homer	GTRGGTCASTGGGTCA	-0.9101	-26		0	-212		-2.48	-76
ZNF652/HepG2-ZNF652.Flag-ChIP-Seq(Encode)/Homer	SNGCACCTGCHS	-1.067	58		-1.406	1		-0.007197	-135
ZNF669(Zf)/HEK293-ZNF669.GFP-ChIP-Seq(GSE58341)/Homer	GGTCANYTGAGGWCA	-0.008474	-88		-1.128	6		-1.055	-54
ZNF675(Zf)/HEK293-ZNF675.GFP-ChIP-Seq(GSE58341)/Homer	TRAGGTCA	-1.948	80		-2.325	132		-0.6788	-28
ZNF692(Zf)/HEK293-ZNF692.GFP-ChIP-Seq(GSE58341)/Homer	HAWGRGGCCM	-1.326	23		-1.028	68		-1.401	28
ZNF7(Zf)/HepG2-ZNF7.Flag-ChIP-Seq(Encode)/Homer	VCAGGTRDRY	-15.34	74		-0.7054	-73		-43.34	79
ZNF711(Zf)/SHSY5Y-ZNF711-ChIP-Seq(GSE20673)/Homer	GNMCAGGTGTGC	-1.726	60		-0.2166	-226		-1.015	-176
ZSCAN22(Zf)/HEK293-ZSCAN22.GFP-ChIP-Seq(GSE58341)/Homer	GGGTTTTGAAGGATGARTAGGAGTT	-1.001	53		-1.042	-74		-0.007357	-170
