# Supplementary material for: ASCL1 activates neuronal stem cell-like lineage programming through remodeling of the chromatin landscape in prostate cancer
Source: Nat Commun. 2022 Apr 27;13:2282. doi: 10.1038/s41467-022-29963-5 (PMC9046280; doi:10.1038/s41467-022-29963-5)
Supplement: Supplementary file 5 — Supplementary Data 3 [file 41467_2022_29963_MOESM5_ESM.xlsx]

## Sheet: ASCL1 motif
Gene Name
RD3
DGUOK-AS1
IQCJ-SCHIP1-AS1
DMRTA2
CFHR4
HPGDS
EGFR-AS1
SMC2-AS1
FGG
TMEM105
GATA3-AS1
JPH4
TMEM184C
CRABP2
FGF9
LRRN1
ATP10D
DCLK1
C3orf52
SCN3B
GFRA3
OR51E2
BACH2
DUSP26
MYBPC3
SLC10A6
SP9
SLC5A1
LOC100131496
LINC01363
SEMA5B
IL17B
CD34
LRTM2
LINC00592
C4BPB
SAXO1
LUNAR1
SLC5A2
CRHR1
NACAP1
ST6GALNAC5
ARSJ
NEK11
E2F7
DUSP10
MYO1H
LINC00887
LOC101927845
ABTB2
CCBE1
CCDC85A
KCNN3
FCGR2A
HHIPL2
CPNE8
TPH2
CDCP1
HRK
LINC01267
COL28A1
ME3
SLC26A5
NDC1
SLC30A8
COBL
ZBTB32
ATP8B4
ZNF696
AASDHPPT
MRGPRG-AS1
LOC101927314
NXF5
MCCC2
RBM44
NTRK2
LHFPL2
PBX1
RPRM
CREB3L2
ARHGAP24
TMEM232
HS3ST1
ANKRD35
INPP4B
ARGLU1
C5orf30
PRDM9
LOC101593348
SMIM2-AS1
GRAMD4
SLC44A1
USP27X-AS1
COL15A1
ZNF85
CCR2
NRG3
HELB
RALGPS1
CDH8
KCNK9
DMRT2
MACROD2
LOC101928401
CNIH3
ZNF429
SUSD4
SMPDL3A
LOC283335
LOC100128239
OPLAH
MRVI1-AS1
ATP2B3
CACNA1G
LAMA4
PLCL1
BBS2
QDPR
UPP1
KHDRBS3
CDH6
RARB
HAND1
PYGB
RCSD1
SDC1
SEMA3D
COLCA1
NSUN5
TMED4
ACAN
GOLIM4
SHROOM1
HHAT
ZBTB43
TMEM135
SYNE1
C2orf27B
ASPSCR1
CISTR
TNPO1
RNF128
MYBL2
PKD2
PKP1
ARX
PCGF5
DLX3
JAKMIP1
IGSF11
NFIA-AS1
AP1AR
DUS3L
FAM111A
ADGRV1
INSRR
SPATA6
EZR-AS1
DEF6
UNC5B
POLR3GL
SPAG8
ITSN2
SLC25A19
LRRC20
CSNK1G3
ERN1
CDH15
COL25A1
CFAP221
GAS7
SETD5
HBP1
STAG1
PIK3R1
EPHA4
DGKB
PPFIA2
TMEM134
PANX1
TBRG1
LOC101929541
MANSC1
VWA5A
PPAT
ASPH
LOC102724163
SHMT1
DUSP4
TMEM38B
RNF212B
ZNF280B
OSER1
SNHG5
CCNL1
LOC101927620
RBM34
CLK1
PCCB
SCRG1
MYRF
SH3GL2
CD58
TEF
UBXN2B
LINC01534
LOC284578
UCK2
LAMC1
LINC00894
KLHL32
DNAJC6
RASGEF1B
PNLIPRP2
EPHX4
CGGBP1
ARAP3
TRIT1
DEPTOR
KDM4A
CMTM8
USP54
SGIP1
NDUFS2
MAP3K12
PCSK5
ABCG1
SEC22B
LOC729867
DPYSL4
TTYH2
MPP7
STRN3
TNFRSF19
FAM220A
TMEM169
IL15
EED
HMGB1
TMSB4X
ACER2
GIT2
CYB561
ARF3
FARP1
CD24
RHOC
AZIN1-AS1
ST7
CDK5RAP1
SRXN1
EXPH5
LRP6
OLMALINC
PRR14
DNAJA2
SLC19A2
CRTAP
RPS4X
RPS6KA2
ASB1
RASGRP1
RCOR3
INPP5A
PGM3
INTS8
GOLGA7
ASTN2
LPCAT4
LEF1
BRI3BP
TBC1D19
SERTAD3
CTR9
ITPR2
TTLL3
GTSE1
HIST1H2BD
LRIF1
FAM102B
RNF19B
RASA2
RAB18
DNAJC12
SMAD2
SNX16
MAP3K5
TBC1D2
SFPQ
CHD9
CDK14
ITGA9-AS1
BTBD3
SETD9
SYNPO2
DNMT3A
FAM214B
NUB1
SSX2IP
GUCY1A2
CAAP1
CXXC5
TM7SF3
DLG3
TMTC3
RNF214
AGAP2-AS1
DMPK
ZNF205
UQCR10
TGFBR3
RIF1
CLCC1
ZNF19
ANKRD17
PDCD2
KLHL28
HS3ST3B1
IQCD
IKZF2
SEC23B
ICE1
TESK2
TFDP2
LOC650226
MTAP
XBP1
TP73-AS1
FAM107A
KITLG
RNF225
MMS19
C8orf48
ACBD5
PLRG1
BMPR2
EVPL
OTUD1
BAIAP3
USF1
DMXL1
WWC3
YWHAZ
GINS2
ORC2
KIF4B
TMEM63A
TARDBP
CDHR3
PSD
CDHR1
PMAIP1
ANKRD28
DNAJC5
FGFR1
ABHD10
GPBP1
RAB9A
GNAT1
AHRR
JMJD1C
RNF144B
FIBCD1
WDR3
MFSD8
EDF1
RNF213
PDZD8
GSK3B
SPTLC3
MTM1
IER5L
BBS10
TDP2
HSP90AA1
EMB
ZC4H2
ZCCHC2
POP4
CES3
CHD7
MORN2
TRG-AS1
EPB41L1
SHANK2
FAM198A
GOLT1A
ZNF252P
RHOT2
CAPRIN1
SSBP2
SCYL1
LINGO1
BCAS4
AAGAB
RSPH3
GATA2
RNF2
ATAD3A
HACE1
ANXA6
ID2
ALCAM
ZNF669
NDUFAF6
PIK3R4
DMTF1
PISD
SUCLG2-AS1
SBK1
ZMIZ1
NMNAT1
HSD17B7
OSBP
GTF2I
DDX41
CCDC86
ABR
PRDM1
ERAL1
THEGL
LOC100419583
TSG101
LAMA1
NEU1
FBXO21
IRX2
UQCRC1
TSSC4
TMC4
PCF11
SNX19
TMEM198
FBXO5
TRIM3
MBLAC2
MYO15B
PLBD2
ARL5A
AKR1A1
NINJ1
IQSEC2
NRP1
TARSL2
C3orf58
CCDC149
NRP2
SLC25A25
ALG2
FICD
ZFP62
KLHL31
FOXP4-AS1
PPARGC1A
NARS2
GOLGA1
AFF1
SRSF5
PTPRF
MESP1
PLD5
RAP2B
SLC20A1
PDCD6IP
NAALADL2
AK4
FAM53A
PSMD4
MRPL28
ABHD8
AARS
SMIM20
MED21
RAB26
PPP1R15B
ZNF761
NUDT12
MAP3K14-AS1
TBC1D8
SLC18A2
TPPP
NBEAL2
MCM5
LAPTM4B
NRBP1
ARHGEF4
MIEF2
MRPS9
CPOX
MNS1
WDR73
MED4
PTGER4P2-CDK2AP2P2
NNT-AS1
ZNF215
C16orf46
RELL1
LIPT2
NDUFA5
SLC39A4
MCCC1
DAG1
PRPF39
EIF1B
NPRL2
L2HGDH
MLKL
ELF3
CAPN2
LOC100288798
PKN2
COPZ1
SPHK2
SEC24D
DCLRE1C
LINC00174
PRKDC
HNRNPH3
PDE4B
SNX30
TARBP2
ABHD11
PHLPP2
DNAJC1
SCAND2P
SCARB1
CHSY3
ABCD4
PEG10
RWDD2A
CEP78
SORBS1
ELAC1
MKRN9P
C18orf25
RFC1
MCC
RHEB
MALAT1
BNIP2
TMEM108
NEAT1
HIVEP3
SLC30A9
MAP2K3
FAM129A
FAM133B
LOC642366
PCOLCE2
TTC27
SLC15A4
LOC100129175
CAPN1
PALM2-AKAP2
CCDC134
SLC35A4
USP4
MLF2
CHKB-CPT1B
KIF1A
LRFN2
ISCA1
CASC4
DDX11L2
CHCHD4
EHD3
L3MBTL1
RBM17
LINC00893
DENND1B
TRAF6
SFR1
APEX2
TMEM161B
NUP35
CDC25B
INO80
GS1-24F4.2
UFSP2
CNPY3
XRN1
TAF2
NAA60
IDS
BRD2
PEX19
CUTA
SYPL1
RAPGEF5
TSTD2
NUDT19
TCF7
TRPS1
CCDC96
NEU3
DHCR7
CMTM4
ZFP91
CCNYL1
GCDH
VLDLR
ST14
LOC100270804
CSRP1
BAZ2B
GADD45A
FAM76A
PMS2P1
FYN
WWC1
CAST
TSFM
SLC22A18AS
PSMD6-AS2
ANXA5
KSR2
RAB19
FAM201A
AIMP2
NOV
ODC1
RAB6B
XPR1
FOXJ2
MAML2
SLC45A4
NKAIN2
QSOX1
NCEH1
C17orf50
ZBTB33
AFG3L2
VDAC1
KNOP1
FAM49B
SPTBN4
TMEM120B
DPY19L1
LINC01003
LRRTM3
GTF2H5
CGN
AP2B1
ZNF263
PDP1
TBC1D16
THRAP3
C9orf152
SRPK2
NUTF2
PTPRM
FHIT
SEC31A
PRKAG2
GNG10
TMEM128
EXOC3-AS1
SNX4
POC5
SPRYD7
USP7
TRMT10A
CDKN2C
ERMARD
NCOR2
CASP2
TACC2
CD9
RPS24
FLVCR2
RNF125
MLLT1
DLG5
EHBP1
FNTA
RRAGB
PTBP3
CELSR2
ARPC5L
LINC01004
ABCA13
RAB32
PKP3
DEDD
SRSF4
ELF2
ORMDL3
AMD1
RAB29
PREP
SEC61A1
VPS26B
NMT2
PRMT7
KIAA0895
RAB3A
LOC100294145
COX5A
RAB3GAP2
ZSWIM1
MGAT1
KRT18
RBM3
YWHAG
ABHD2
C19orf81
FUT10
TBCD
CPT1A
OCLN
RABGEF1
GTF2B
PAXIP1-AS2
ANK1
RAF1
PEX3
NDUFAF5
RPL13AP20
ZNF615
EPS15L1
GSK3A
GPR37
AUH
RBM15
GPT2
TMBIM4
BAIAP2L1
EPG5
PPFIBP2
ARMC7
HS1BP3
DHRS7
COQ10A
WDFY3-AS2
SCYL3
SMOX
CHAC1
DYNC1H1
CIZ1
MED13
HSP90AB1
RAP1GDS1
SMPD1
OST4
TIMM44
NDST1
PLK3
SNX7
UBE2V2
KATNA1
PMM2
CBLB
HSPA12A
PKIB
BHLHE40-AS1
TTYH1
HNRNPD
AMER1
RPIA
ARAP1
TGFB3
USP13
GLDC
ANAPC10
FPGT
DNPEP
OCIAD2
USP43
DECR1
DTD2
ERMP1
CADM1
SURF4
CTCF
ZNF26
PHLDA1
HERC6
TRIM8
IQSEC1
RET
FAM98B
TFAP2C
PHF3
KPNA5
FAM69A
SPATA6L
ANGEL2
ICA1
CYP2U1
ACSS1
HEXIM1
TMEM88
SASH1
CLUHP3
GART
PTMA
SNAP29
VIPR1
TNKS2-AS1
KIAA1549
LOC100287846
AKIRIN2
PPP2R3A
CSNK2A3
CRYM-AS1
IMPA2
SUPT3H
ZNF492
DUSP3
XPO6
ZNF443
LARP1
ZNF777
TSTD1
SLC7A5P2
STOX2
LRRC7
GNA12
DNMT1
LRRK1
LOC102724511
SOS2
ZBED9
MAGEF1
ADAMTS17
CBR4
MFSD11
ZSCAN16
COPG1
SS18
TBX3
ARV1
SMYD2
TMEM106B
KATNBL1
DBNL
FLJ20021
TADA2A
CSGALNACT2
DENND5B
GBA2
ABTB1
ZNF267
MRPL3
RHBDL2
PLXNA2
PELO
TMEM64
BCL10
RASGEF1C
HSPB1
MRPL46
GIT1
ZPR1
ZKSCAN5
CCDC85C
SQSTM1
DNAJC9
KAT8
CCM2
ACACB
IGSF8
CLDN3
HK2
PXN-AS1
PSAT1
SLC35A3
RAB5B
ZCCHC4
BNIP1
LPIN2
SULT2B1
SLC35A2
TMX4
UHRF2
ZNF692
PDX1
RABGGTA
CEP135
IL17RC
HJURP
GOLGA4
ZNF800
