# Supplementary material for: ASCL1 activates neuronal stem cell-like lineage programming through remodeling of the chromatin landscape in prostate cancer
Source: Nat Commun. 2022 Apr 27;13:2282. doi: 10.1038/s41467-022-29963-5 (PMC9046280; doi:10.1038/s41467-022-29963-5)
Supplement: Supplementary file 6 — Supplementary Data 4 [file 41467_2022_29963_MOESM6_ESM.xlsx]

## Sheet: 16D 10d ENZ, 42D and NCI
		Shared between 16D 10 days ENZ, 42D and NCI-H660			42D and NCI-H660
Motif Name	Consensus Motif	-log10 pvalue	Rank		-log10 pvalue	Rank
AMYB(HTH)/Testes-AMYB-ChIP-Seq(GSE44588)/Homer	GGCCCCGCCCCC	-5375	-15		-13030	-7
AP-1(bZIP)/ThioMac-PU.1-ChIP-Seq(GSE21512)/Homer	RGCCAATSRG	-3337	-12		-7855	27
AP-2alpha(AP2)/Hela-AP2alpha-ChIP-Seq(GSE31477)/Homer	RGKGGGCGGAGC	-1649	0		-6399	-21
AP-2gamma(AP2)/MCF7-TFAP2C-ChIP-Seq(GSE21234)/Homer	NRGCCCCRCCCHBNN	-1649	30		-6273	30
Ap4(bHLH)/AML-Tfap4-ChIP-Seq(GSE45738)/Homer	YGGCCCCGCCCC	-1573	29		-6164	58
ARE(NR)/LNCAP-AR-ChIP-Seq(GSE27824)/Homer	DGGGYGKGGC	-1353	-17		-5587	-71
AR-halfsite(NR)/LNCaP-AR-ChIP-Seq(GSE27824)/Homer	MKGGGYGTGGCC	-1286	-16		-5498	-16
Arnt:Ahr(bHLH)/MCF7-Arnt-ChIP-Seq(Lo_et_al.)/Homer	GCCACRCCCACY	-1252	158		-5329	22
Ascl1(bHLH)/NeuralTubes-Ascl1-ChIP-Seq(GSE55840)/Homer	RGKGGGCGKGGC	-922.3	101		-4640	152
Atf1(bZIP)/K562-ATF1-ChIP-Seq(GSE31477)/Homer	NRYTTCCGGY	-830.2	45		-3652	313
Atf2(bZIP)/3T3L1-Atf2-ChIP-Seq(GSE56872)/Homer	HACTTCCGGY	-811.1	16		-3630	22
Atf3(bZIP)/GBM-ATF3-ChIP-Seq(GSE33912)/Homer	AACCGGAAGT	-717.1	75		-3197	136
Atf4(bZIP)/MEF-Atf4-ChIP-Seq(GSE35681)/Homer	AVCCGGAAGT	-677.7	-1		-2842	29
Atf7(bZIP)/3T3L1-Atf7-ChIP-Seq(GSE56872)/Homer	GCCACACCCA	-668.1	-90		-2803	-48
Atoh1(bHLH)/Cerebellum-Atoh1-ChIP-Seq(GSE22111)/Homer	NRYTTCCGGH	-573.8	19		-2759	19
Bach1(bZIP)/K562-Bach1-ChIP-Seq(GSE31477)/Homer	RACCGGAAGT	-572.7	10		-2713	70
Bach2(bZIP)/OCILy7-Bach2-ChIP-Seq(GSE44420)/Homer	ACCGGAAGTG	-567.8	-44		-2676	-21
Bapx1(Homeobox)/VertebralCol-Bapx1-ChIP-Seq(GSE36672)/Homer	RACTACAATTCCCAGAAKGC	-433.8	-29		-2328	-17
Barx1(Homeobox)/Stomach-Barx1.3xFlag-ChIP-Seq(GSE69483)/Homer	RACTACAACTCCCAGVAKGC	-416	3		-1615	88
BATF(bZIP)/Th17-BATF-ChIP-Seq(GSE39756)/Homer	CTGCGCATGCGC	-401.9	-120		-1615	-77
Bcl11a(Zf)/HSPC-BCL11A-ChIP-Seq(GSE104676)/Homer	STGCGCATGCGC	-375.7	-14		-1599	17
Bcl6(Zf)/Liver-Bcl6-ChIP-Seq(GSE31578)/Homer	AACCGGAAGT	-247.8	170		-1387	-3
bHLHE40(bHLH)/HepG2-BHLHE40-ChIP-Seq(GSE31477)/Homer	ACTTCCKGKT	-242.4	69		-1278	-13
bHLHE41(bHLH)/proB-Bhlhe41-ChIP-Seq(GSE93764)/Homer	GGGGGGGG	-200.7	10		-1219	73
BMAL1(bHLH)/Liver-Bmal1-ChIP-Seq(GSE39860)/Homer	ACTACAATTCCC	-200.4	-1		-1157	7
BMYB(HTH)/Hela-BMYB-ChIP-Seq(GSE27030)/Homer	GGGGGTGTGTCC	-199.2	68		-1111	159
BORIS(Zf)/K562-CTCFL-ChIP-Seq(GSE32465)/Homer	AYAGTGCCMYCTRGTGGCCA	-196.2	-179		-1091	-81
Brachyury(T-box)/Mesoendoderm-Brachyury-ChIP-exo(GSE54963)/Homer	ACAGGAAGTG	-175.1	6		-1079	5
Brn1(POU,Homeobox)/NPC-Brn1-ChIP-Seq(GSE35496)/Homer	CSGTGACGTCAC	-175	29		-1032	29
Brn2(POU,Homeobox)/NPC-Brn2-ChIP-Seq(GSE35496)/Homer	ACAGGAAGTG	-154.4	60		-1008	37
bZIP:IRF(bZIP,IRF)/Th17-BatF-ChIP-Seq(GSE39756)/Homer	NNAYTTCCTGHN	-140.3	103		-1007	87
CArG(MADS)/PUER-Srf-ChIP-Seq(Sullivan_et_al.)/Homer	VACAGGAAAT	-131.8	-105		-999.5	-149
Cdx2(Homeobox)/mES-Cdx2-ChIP-Seq(GSE14586)/Homer	AVCAGGAAGT	-127.9	-61		-974.3	-21
CDX4(Homeobox)/ZebrafishEmbryos-Cdx4.Myc-ChIP-Seq(GSE48254)/Homer	CNNBRGCGCCCCCTGSTGGC	-122.4	-40		-948.8	-70
CEBP(bZIP)/ThioMac-CEBPb-ChIP-Seq(GSE21512)/Homer	BSNTGTTTACWYWGN	-113.8	-5		-947.7	-141
CEBP:AP1(bZIP)/ThioMac-CEBPb-ChIP-Seq(GSE21512)/Homer	CYTGTTTACWYW	-110.7	-6		-905.4	-90
CEBP:CEBP(bZIP)/MEF-Chop-ChIP-Seq(GSE35681)/Homer	RGCAATNAAA	-109.2	1		-902.2	5
Chop(bZIP)/MEF-Chop-ChIP-Seq(GSE35681)/Homer	ACVAGGAAGT	-105.6	-83		-901.9	-17
CHR(?)/Hela-CellCycle-Expression/Homer	NRRTGACGTCAT	-104.2	-66		-893.3	-78
c-Jun-CRE(bZIP)/K562-cJun-ChIP-Seq(GSE31477)/Homer	WAAGTAAACA	-102.5	-23		-869.1	40
CLOCK(bHLH)/Liver-Clock-ChIP-Seq(GSE39860)/Homer	TRTTTACTTW	-97.91	-82		-857.9	-86
c-Myc(bHLH)/LNCAP-cMyc-ChIP-Seq(Unpublished)/Homer	GATGACGTCA	-97.45	46		-811.8	115
c-Myc(bHLH)/mES-cMyc-ChIP-Seq(GSE11431)/Homer	ATGACGTCATCN	-96.69	12		-801.7	26
COUP-TFII(NR)/Artia-Nr2f2-ChIP-Seq(GSE46497)/Homer	NNNVCTGWGYAAACASN	-96.18	19		-792	-62
COUP-TFII(NR)/K562-NR2F1-ChIP-Seq(Encode)/Homer	VTTACGTAAYNNNNN	-96.17	19		-779.4	-84
CRE(bZIP)/Promoter/Homer	WAAGTAAACA	-95.28	23		-768.5	13
CRX(Homeobox)/Retina-Crx-ChIP-Seq(GSE20012)/Homer	ASWTCCTGBT	-94.24	9		-742.6	17
CTCF(Zf)/CD4+-CTCF-ChIP-Seq(Barski_et_al.)/Homer	SCTGTCAVTCAV	-93.08	75		-739.6	125
CTCF-SatelliteElement(Zf?)/CD4+-CTCF-ChIP-Seq(Barski_et_al.)/Homer	NGRTGACGTCAY	-92.22	85		-733	198
CUX1(Homeobox)/K562-CUX1-ChIP-Seq(GSE92882)/Homer	SCTGTCAMTCAN	-92.16	-227		-716.4	-224
Cux2(Homeobox)/Liver-Cux2-ChIP-Seq(GSE35985)/Homer	DGTAAACA	-92.13	21		-709.2	21
Dlx3(Homeobox)/Kerainocytes-Dlx3-ChIP-Seq(GSE89884)/Homer	ATGACGTCATCY	-91.81	37		-687.2	-46
DMRT1(DM)/Testis-DMRT1-ChIP-Seq(GSE64892)/Homer	ATTTCCCAGVAKSCY	-90.87	29		-683.5	30
DMRT6(DM)/Testis-DMRT6-ChIP-Seq(GSE60440)/Homer	SSGGTCACGTGA	-86.89	9		-677.4	17
DUX(Homeobox)/C2C12-Dux-ChIP-Seq(GSE87279)/Homer	GTCACGTGACYV	-86.31	187		-668.3	282
DUX4(Homeobox)/Myoblasts-DUX4.V5-ChIP-Seq(GSE75791)/Homer	NVWTGTTTAC	-85.91	137		-662.6	211
E2A(bHLH),near_PU.1/Bcell-PU.1-ChIP-Seq(GSE21512)/Homer	ATTCTCGCGAGA	-85.35	113		-657	234
E2A(bHLH)/proBcell-E2A-ChIP-Seq(GSE21978)/Homer	NYYTGTTTACHN	-84.55	145		-648.5	242
E2F(E2F)/Hela-CellCycle-Expression/Homer	RTCATGTGAC	-84.42	-19		-648	-31
E2F1(E2F)/Hela-E2F1-ChIP-Seq(GSE22478)/Homer	AAACYKGTTWDACMRGTTTB	-84.4	-17		-637.2	-15
E2F3(E2F)/MEF-E2F3-ChIP-Seq(GSE71376)/Homer	SCCTAGCAACAG	-83.79	-136		-631.6	-211
E2F4(E2F)/K562-E2F4-ChIP-Seq(GSE31477)/Homer	WWATRTAAACAN	-82.28	64		-621.9	35
E2F6(E2F)/Hela-E2F6-ChIP-Seq(GSE31477)/Homer	RGCCATTAAC	-80.07	-45		-603.4	-51
E2F7(E2F)/Hela-E2F7-ChIP-Seq(GSE32673)/Homer	GTTGCCATGGCAACM	-79.45	-17		-584.9	184
EAR2(NR)/K562-NR2F6-ChIP-Seq(Encode)/Homer	CGGTTGCCATGGCAAC	-76.82	0		-583.2	254
EBF(EBF)/proBcell-EBF-ChIP-Seq(GSE21978)/Homer	WWTRTAAACAVG	-76.57	22		-579.3	-35
EBF1(EBF)/Near-E2A-ChIP-Seq(GSE21512)/Homer	GGCGGGAAAH	-75.37	-171		-560.3	-219
EBF2(EBF)/BrownAdipose-EBF2-ChIP-Seq(GSE97114)/Homer	ANCAGGAAGT	-73.29	59		-556.3	-43
EBNA1(EBV-virus)/Raji-EBNA1-ChIP-Seq(GSE30709)/Homer	TWGTCTGV	-73.1	-84		-553.3	-137
E-box(bHLH)/Promoter/Homer	CTTCCGGGAA	-72.73	1		-544	-90
Egr1(Zf)/K562-Egr1-ChIP-Seq(GSE32465)/Homer	SGTCACGTGR	-72.58	-89		-543.3	-195
Egr2(Zf)/Thymocytes-Egr2-ChIP-Seq(GSE34254)/Homer	GTCACGTGGT	-71.16	4		-536.5	7
EHF(ETS)/LoVo-EHF-ChIP-Seq(GSE49402)/Homer	GHCACGTG	-70.02	27		-530.1	-111
EKLF(Zf)/Erythrocyte-Klf1-ChIP-Seq(GSE20478)/Homer	CAAGATGGCGGC	-69.94	2		-521	-27
ELF1(ETS)/Jurkat-ELF1-ChIP-Seq(SRA014231)/Homer	SCHTGTTTACAT	-68.36	-12		-517.1	-87
ELF3(ETS)/PDAC-ELF3-ChIP-Seq(GSE64557)/Homer	ADBTAATTAR	-66.29	-22		-508	-91
Elf4(ETS)/BMDM-Elf4-ChIP-Seq(GSE88699)/Homer	GSCTGTCACTCA	-65.99	-62		-505.6	-12
ELF5(ETS)/T47D-ELF5-ChIP-Seq(GSE30407)/Homer	KCACGTGMCN	-65.32	-71		-503.6	-13
Elk1(ETS)/Hela-Elk1-ChIP-Seq(GSE31477)/Homer	KCACGTGMCN	-65.13	0		-493.5	51
Elk4(ETS)/Hela-Elk4-ChIP-Seq(GSE31477)/Homer	NGCGTGGGCGGR	-64.83	252		-453.1	287
Eomes(T-box)/H9-Eomes-ChIP-Seq(GSE26097)/Homer	NWGGGTGTGGCY	-64.78	-71		-429.8	-90
ERE(NR),IR3/MCF7-ERa-ChIP-Seq(Unpublished)/Homer	CTGTTTAC	-61.66	97		-429.2	96
ERG(ETS)/VCaP-ERG-ChIP-Seq(GSE14097)/Homer	GGVTCTCGCGAGAAC	-61.46	154		-429	178
Erra(NR)/HepG2-Erra-ChIP-Seq(GSE31477)/Homer	WNTGTTTRYTTTGGCA	-59.24	179		-424	189
Esrrb(NR)/mES-Esrrb-ChIP-Seq(GSE11431)/Homer	KGTTGCCATGGCAA	-58.67	216		-422.4	220
ETS(ETS)/Promoter/Homer	BTKGGCGGGAAA	-58.31	127		-421	122
ETS:E-box(ETS,bHLH)/HPC7-Scl-ChIP-Seq(GSE22178)/Homer	GGCVGTTR	-56.52	77		-415.5	56
ETS:RUNX(ETS,Runt)/Jurkat-RUNX1-ChIP-Seq(GSE17954)/Homer	CYTGGCABNSTGCCAR	-55.64	146		-403.4	230
ETS1(ETS)/Jurkat-ETS1-ChIP-Seq(GSE17954)/Homer	VRCCACGTGG	-53.31	58		-402.5	115
Ets1-distal(ETS)/CD4+-PolII-ChIP-Seq(Barski_et_al.)/Homer	SVYTTCCNGGAARB	-52.87	5		-402.3	-6
ETV1(ETS)/GIST48-ETV1-ChIP-Seq(GSE22441)/Homer	RTGATTKATRGN	-52.73	208		-401.1	210
Etv2(ETS)/ES-ER71-ChIP-Seq(GSE59402)/Homer(0.967)	YTGCCAAG	-52.45	130		-397.7	19
ETV4(ETS)/HepG2-ETV4-ChIP-Seq(ENCODE)/Homer	RCCACGTGGYYN	-51.69	144		-389.3	162
EWS:ERG-fusion(ETS)/CADO_ES1-EWS:ERG-ChIP-Seq(SRA014231)/Homer	AAAGRGGAAGTG	-51.32	59		-388.3	98
EWS:FLI1-fusion(ETS)/SK_N_MC-EWS:FLI1-ChIP-Seq(SRA014231)/Homer	MGGAAGTGAAAC	-50.54	27		-388.2	26
Fli1(ETS)/CD8-FLI-ChIP-Seq(GSE20898)/Homer	TGCGTGGGYG	-49.26	69		-388	105
Fosl2(bZIP)/3T3L1-Fosl2-ChIP-Seq(GSE56872)/Homer	GNCACGTG	-48.4	-18		-385.3	22
Fox:Ebox(Forkhead,bHLH)/Panc1-Foxa2-ChIP-Seq(GSE47459)/Homer	RCAGGATGTGGT	-45.79	134		-380.1	161
FOXA1(Forkhead)/LNCAP-FOXA1-ChIP-Seq(GSE27824)/Homer	GGTTGCCATGGCAA	-45.29	90		-379.6	36
FOXA1(Forkhead)/MCF7-FOXA1-ChIP-Seq(GSE26831)/Homer	VCCACGTG	-44.83	111		-379.5	112
FOXA1:AR(Forkhead,NR)/LNCAP-AR-ChIP-Seq(GSE27824)/Homer	GRAASTGAAAST	-44.8	99		-375.7	120
Foxa2(Forkhead)/Liver-Foxa2-ChIP-Seq(GSE25694)/Homer	RTTATGYAAB	-43.99	121		-375.7	133
Foxa3(Forkhead)/Liver-Foxa3-ChIP-Seq(GSE77670)/Homer	AGAGGAAGTG	-43.97	186		-373.1	195
Foxf1(Forkhead)/Lung-Foxf1-ChIP-Seq(GSE77951)/Homer	DGCACACGTG	-42.19	170		-372.1	172
Foxh1(Forkhead)/hESC-FOXH1-ChIP-Seq(GSE29422)/Homer	TGGCAGTTGG	-40.99	137		-362.3	140
FOXK1(Forkhead)/HEK293-FOXK1-ChIP-Seq(GSE51673)/Homer	TGTTKCCTAGCAACM	-40.87	28		-353.1	45
FOXK2(Forkhead)/U2OS-FOXK2-ChIP-Seq(E-MTAB-2204)/Homer	GGCMATGAAA	-40.74	22		-353.1	35
FoxL2(Forkhead)/Ovary-FoxL2-ChIP-Seq(GSE60858)/Homer	CTGGCAGSCTGCCA	-40.38	2		-352.3	2
FOXM1(Forkhead)/MCF7-FOXM1-ChIP-Seq(GSE72977)/Homer	NHAACBGYYV	-39.88	-3		-351.8	-3
Foxo1(Forkhead)/RAW-Foxo1-ChIP-Seq(Fan_et_al.)/Homer	RTACGTGC	-39.72	-2		-349.3	-3
Foxo3(Forkhead)/U2OS-Foxo3-ChIP-Seq(E-MTAB-2701)/Homer	NVCACGTG	-39.57	0		-347.6	-46
FOXP1(Forkhead)/H9-FOXP1-ChIP-Seq(GSE31006)/Homer	NYTTCCWGGAAR	-38.58	-2		-343.8	-2
Fra1(bZIP)/BT549-Fra1-ChIP-Seq(GSE46166)/Homer	NATTTCCNGGAAAT	-38.12	-2		-343.6	-2
Fra2(bZIP)/Striatum-Fra2-ChIP-Seq(GSE43429)/Homer	MCTCCCMCRCAB	-37.59	-3		-332.1	-5
FXR(NR),IR1/Liver-FXR-ChIP-Seq(Chong_et_al.)/Homer	MACAGGAAGT	-37.03	-3		-331.3	-7
GABPA(ETS)/Jurkat-GABPa-ChIP-Seq(GSE17954)/Homer	ATTTCCTGTN	-36.74	-26		-330.6	-146
GATA(Zf),IR3/iTreg-Gata3-ChIP-Seq(GSE20898)/Homer	GGCGGGAARN	-36.1	-3		-330.6	-5
GATA(Zf),IR4/iTreg-Gata3-ChIP-Seq(GSE20898)/Homer	TTTTATGGCM	-35.49	1		-329	1
GATA:SCL(Zf,bHLH)/Ter119-SCL-ChIP-Seq(GSE18720)/Homer	TGTCANYT	-34.92	-3		-326.6	-5
Gata1(Zf)/K562-GATA1-ChIP-Seq(GSE18829)/Homer	KCCACGTGAC	-34.79	-5		-324.2	-4
Gata2(Zf)/K562-GATA2-ChIP-Seq(GSE18829)/Homer	YTGWCADY	-33.52	-2		-317.5	-3
GATA3(Zf),DR4/iTreg-Gata3-ChIP-Seq(GSE20898)/Homer	TGGGGAAGGGCM	-33.13	-1		-315.8	-3
GATA3(Zf),DR8/iTreg-Gata3-ChIP-Seq(GSE20898)/Homer	MTGATGCAAT	-32.93	0		-312.9	1
GATA3(Zf)/iTreg-Gata3-ChIP-Seq(GSE20898)/Homer	TBGCACGCAA	-32.74	10		-310.5	39
Gata4(Zf)/Heart-Gata4-ChIP-Seq(GSE35151)/Homer	ATATGCAAAT	-32.6	9		-310.2	35
Gata6(Zf)/HUG1N-GATA6-ChIP-Seq(GSE51936)/Homer	TTTTATKRGG	-31.79	-119		-308.5	-60
Gfi1b(Zf)/HPC7-Gfi1b-ChIP-Seq(GSE22178)/Homer	RTTTCTNAGAAA	-30.44	173		-306.2	187
GFX(?)/Promoter/Homer	GKVTCADRTTWC	-30.3	-55		-303.4	-221
GFY(?)/Promoter/Homer	VGCTGWCAVB	-29.49	-18		-303	-152
GFY-Staf(?,Zf)/Promoter/Homer	AGGCCTAG	-29.47	22		-295.1	-43
GLI3(Zf)/Limb-GLI3-ChIP-Chip(GSE11077)/Homer	CCCCTCCCCCAC	-29.32	2		-289.8	-69
GLIS3(Zf)/Thyroid-Glis3.GFP-ChIP-Seq(GSE103297)/Homer	WATGCAAATGAG	-29	1		-286.3	-67
GRE(NR),IR3/A549-GR-ChIP-Seq(GSE32465)/Homer	SSCMATWAAA	-28.13	-84		-284.1	-263
GRE(NR),IR3/RAW264.7-GRE-ChIP-Seq(Unpublished)/Homer	MAATCACTGC	-26.85	-15		-280	-178
GRHL2(CP2)/HBE-GRHL2-ChIP-Seq(GSE46194)/Homer	ATTTGCATAW	-26.66	-30		-277.5	-153
GSC(Homeobox)/FrogEmbryos-GSC-ChIP-Seq(DRA000576)/Homer	TGCTGACTCA	-26.45	-1		-271.5	-92
Hand2(bHLH)/Mesoderm-Hand2-ChIP-Seq(GSE61475)/Homer	CYHATAAAAN	-26.43	-11		-267.1	-93
HEB(bHLH)/mES-Heb-ChIP-Seq(GSE53233)/Homer	GATGACTCAGCA	-25.54	-20		-265.9	-14
HIC1(Zf)/Treg-ZBTB29-ChIP-Seq(GSE99889)/Homer	TATGCWAATBAV	-24.55	25		-265	-37
HIF-1a(bHLH)/MCF7-HIF1a-ChIP-Seq(GSE28352)/Homer	TACGTGCV	-24.49	33		-261.6	-17
HIF-1b(HLH)/T47D-HIF1b-ChIP-Seq(GSE59937)/Homer	CCTTTTAWAGSC	-24.48	149		-260.4	119
HIF2a(bHLH)/785_O-HIF2a-ChIP-Seq(GSE34871)/Homer	NWTAAYCYAATCAWN	-24.37	-42		-257	-62
HINFP(Zf)/K562-HINFP.eGFP-ChIP-Seq(Encode)/Homer	VGCCATAAAA	-24.05	-141		-255.9	-189
HLF(bZIP)/HSC-HLF.Flag-ChIP-Seq(GSE69817)/Homer	NATGASTCABNN	-23.05	3		-255.4	7
Hnf1(Homeobox)/Liver-Foxa2-Chip-Seq(GSE25694)/Homer	NNATGASTCATH	-22.88	102		-254.9	53
HNF1b(Homeobox)/PDAC-HNF1B-ChIP-Seq(GSE64557)/Homer	HTGCTGAGTCAT	-22.58	17		-253.4	-28
HNF4a(NR),DR1/HepG2-HNF4a-ChIP-Seq(GSE25021)/Homer	VVCCACGTGG	-22.19	-3		-248.1	-53
HNF6(Homeobox)/Liver-Hnf6-ChIP-Seq(ERP000394)/Homer	NCYAATAAAA	-21.49	-98		-245.3	-94
HOXA1(Homeobox)/mES-Hoxa1-ChIP-Seq(SRP084292)/Homer	CWGGCGGGAA	-21.44	14		-241.5	-74
Hoxa10(Homeobox)/ChickenMSG-Hoxa10.Flag-ChIP-Seq(GSE86088)/Homer	GGATGACTCATC	-21.3	55		-237.7	282
Hoxa11(Homeobox)/ChickenMSG-Hoxa11.Flag-ChIP-Seq(GSE86088)/Homer	VDTTTCCCGCCA	-20.82	20		-237.1	-24
Hoxa13(Homeobox)/ChickenMSG-Hoxa13.Flag-ChIP-Seq(GSE86088)/Homer	DATGASTCAT	-20.8	62		-236.3	8
HOXA2(Homeobox)/mES-Hoxa2-ChIP-Seq(Donaldson_et_al.)/Homer	AAGAACATWHTGTTC	-20.63	66		-235.8	-30
Hoxa9(Homeobox)/ChickenMSG-Hoxa9.Flag-ChIP-Seq(GSE86088)/Homer	RATGASTCAT	-20.63	-98		-234.2	-154
HOXB13(Homeobox)/ProstateTumor-HOXB13-ChIP-Seq(GSE56288)/Homer	DRTGTTGCAA	-20.58	-113		-231.5	-198
Hoxb4(Homeobox)/ES-Hoxb4-ChIP-Seq(GSE34014)/Homer	DATGASTCATHN	-20.45	34		-226.6	38
Hoxc9(Homeobox)/Ainv15-Hoxc9-ChIP-Seq(GSE21812)/Homer	VTGACTCATC	-20.4	-58		-225.2	-181
Hoxd10(Homeobox)/ChickenMSG-Hoxd10.Flag-ChIP-Seq(GSE86088)/Homer	GATGASTCATCN	-19.83	59		-222.4	-20
Hoxd11(Homeobox)/ChickenMSG-Hoxd11.Flag-ChIP-Seq(GSE86088)/Homer	TGCAGTTCCMVNWRTGGCCA	-19.67	33		-221.9	-16
Hoxd12(Homeobox)/ChickenMSG-Hoxd12.Flag-ChIP-Seq(GSE86088)/Homer	NGYCATAAAWCH	-19.61	27		-221.9	-12
Hoxd13(Homeobox)/ChickenMSG-Hoxd13.Flag-ChIP-Seq(GSE86088)/Homer	GGAAGTGAAAST	-19.5	-60		-217.2	-90
HRE(HSF)/HepG2-HSF1-ChIP-Seq(GSE31477)/Homer	GGMGCTGTCCATGGTGCTGA	-19.43	-60		-216	-4
HRE(HSF)/Striatum-HSF1-ChIP-Seq(GSE38000)/Homer	TTSGCGCGAAAA	-19.26	-24		-210.9	-100
IRF:BATF(IRF:bZIP)/pDC-Irf8-ChIP-Seq(GSE66899)/Homer	CTAATKGV	-19.02	-6		-210.8	-71
IRF1(IRF)/PBMC-IRF1-ChIP-Seq(GSE43036)/Homer	TGCTGAGTCA	-18.91	-1		-206.1	-78
IRF2(IRF)/Erythroblas-IRF2-ChIP-Seq(GSE36985)/Homer	ATTGCATCAT	-18.88	-109		-205.6	-42
IRF3(IRF)/BMDM-Irf3-ChIP-Seq(GSE67343)/Homer	AWWWTGCTGAGTCAT	-18.75	-29		-203.4	-43
IRF4(IRF)/GM12878-IRF4-ChIP-Seq(GSE32465)/Homer	GTCACGCTCSCTGM	-18.68	-7		-202.8	-47
IRF8(IRF)/BMDM-IRF8-ChIP-Seq(GSE77884)/Homer	NNTGTGGATTSS	-17.57	85		-201.8	105
Isl1(Homeobox)/Neuron-Isl1-ChIP-Seq(GSE31456)/Homer	AGGTGHCAGACA	-17.37	-48		-200.2	-70
ISRE(IRF)/ThioMac-LPS-Expression(GSE23622)/Homer	ATTGCGCAAC	-17.21	-9		-200	-80
Jun-AP1(bZIP)/K562-cJun-ChIP-Seq(GSE31477)/Homer	NRAACCRGTTYRAACCRGYT	-17.17	-4		-199.2	-77
JunB(bZIP)/DendriticCells-Junb-ChIP-Seq(GSE36099)/Homer	TYTGACCASWRG	-16.41	-66		-198	-106
JunD(bZIP)/K562-JunD-ChIP-Seq/Homer	CCATATATGGNM	-16.26	-6		-194.4	-70
KLF10(Zf)/HEK293-KLF10.GFP-ChIP-Seq(GSE58341)/Homer	NNNNNBAGATAWYATCTVHN	-15.34	67		-193.3	-24
KLF14(Zf)/HEK293-KLF14.GFP-ChIP-Seq(GSE58341)/Homer	HTTTCCCASG	-15.26	38		-193.2	-24
KLF3(Zf)/MEF-Klf3-ChIP-Seq(GSE44748)/Homer	NNDRCATGYCYNRRCATGYH	-14.92	-165		-191.3	-105
Klf4(Zf)/mES-Klf4-ChIP-Seq(GSE11431)/Homer	NAGATWNBNATCTNN	-14.62	-153		-190.5	-91
KLF5(Zf)/LoVo-KLF5-ChIP-Seq(GSE49402)/Homer	GWAAYHTGAKMC	-14.35	15		-180.2	86
KLF6(Zf)/PDAC-KLF6-ChIP-Seq(GSE64557)/Homer	GAAASYGAAASY	-14.32	23		-179.8	65
Klf9(Zf)/GBM-Klf9-ChIP-Seq(GSE62211)/Homer	SMCAGTCWGAKGGAGGAGGC	-14.28	-44		-178.5	18
LEF1(HMG)/H1-LEF1-ChIP-Seq(GSE64758)/Homer	NRGVACABNVTGTYCY	-14.21	-40		-177.1	38
Lhx1(Homeobox)/EmbryoCarcinoma-Lhx1-ChIP-Seq(GSE70957)/Homer	VAGRACAKWCTGTYC	-14.12	158		-172.3	274
Lhx2(Homeobox)/HFSC-Lhx2-ChIP-Seq(GSE48068)/Homer	GGCCATAAATCA	-13.96	-5		-171.5	81
Lhx3(Homeobox)/Neuron-Lhx3-ChIP-Seq(GSE31456)/Homer	ATGAATATTCATGAG	-13.39	21		-169.7	56
LRF(Zf)/Erythroblasts-ZBTB7A-ChIP-Seq(GSE74977)/Homer	TGWAAYCTGABACCB	-13.23	17		-168.9	37
LXRE(NR),DR4/RAW-LXRb.biotin-ChIP-Seq(GSE21512)/Homer	AGGCCTRG	-13.08	183		-166.3	222
MafA(bZIP)/Islet-MafA-ChIP-Seq(GSE30298)/Homer	NRRRCAWGTCCDGRCATGYY	-13.04	-43		-165.2	23
MafB(bZIP)/BMM-Mafb-ChIP-Seq(GSE75722)/Homer	GYMATAAAAH	-12.9	81		-155.3	32
MafF(bZIP)/HepG2-MafF-ChIP-Seq(GSE31477)/Homer	GGYAATGAAA	-12.88	17		-154.7	40
MafK(bZIP)/C2C12-MafK-ChIP-Seq(GSE36030)/Homer	RRCATGYCYRGRCATGYYYN	-12.82	-72		-154.2	48
Max(bHLH)/K562-Max-ChIP-Seq(GSE31477)/Homer	RRCATGYCYRGRCATGYYYN	-12.64	-4		-151.9	-21
Maz(Zf)/HepG2-Maz-ChIP-Seq(GSE31477)/Homer	VAGRACAKNCTGTBC	-12.6	68		-150.8	65
Mef2a(MADS)/HL1-Mef2a.biotin-ChIP-Seq(GSE21529)/Homer	NTATYGATCH	-12.35	57		-149.3	90
Mef2b(MADS)/HEK293-Mef2b.V5-ChIP-Seq(GSE67450)/Homer	TGATTRATGGCY	-12.34	71		-148.5	142
Mef2c(MADS)/GM12878-Mef2c-ChIP-Seq(GSE32465)/Homer	AGATSTNDNNDSAGATAASN	-11.88	12		-148.3	63
Mef2d(MADS)/Retina-Mef2d-ChIP-Seq(GSE61391)/Homer	GCTGASTCAGCA	-11.56	78		-147.7	212
Meis1(Homeobox)/MastCells-Meis1-ChIP-Seq(GSE48085)/Homer	RGRACASNSTGTYCYB	-11.47	179		-146.6	268
MITF(bHLH)/MastCells-MITF-ChIP-Seq(GSE48085)/Homer	CVGTSCTCCC	-11.3	-17		-144.3	87
MNT(bHLH)/HepG2-MNT-ChIP-Seq(Encode)/Homer	NNNCTTTCCAGGAAA	-11.25	117		-136.5	265
Mouse_Recombination_Hotspot(Zf)/Testis-DMC1-ChIP-Seq(GSE24438)/Homer	AWWNTGCTGAGTCAT	-11.01	3		-133.9	5
MYB(HTH)/ERMYB-Myb-ChIPSeq(GSE22095)/Homer	AGAAATGACTTCCCT	-10.9	8		-129	10
Myf5(bHLH)/GM-Myf5-ChIP-Seq(GSE24852)/Homer	GNCTGTASTRNTGBCTCHTT	-10.75	-14		-128.2	-54
MYNN(Zf)/HEK293-MYNN.eGFP-ChIP-Seq(Encode)/Homer	AGGAARCAGCTG	-10.7	-95		-126.4	-109
MyoD(bHLH)/Myotube-MyoD-ChIP-Seq(GSE21614)/Homer	CTGTCTGG	-10.64	-77		-126.3	-178
MyoG(bHLH)/C2C12-MyoG-ChIP-Seq(GSE36024)/Homer	ANTTMRCASBNNNGTGYKAAN	-10.6	-176		-125.4	-189
Nanog(Homeobox)/mES-Nanog-ChIP-Seq(GSE11724)/Homer	CCTGCTGAGH	-10.42	2		-121.8	-53
NeuroD1(bHLH)/Islet-NeuroD1-ChIP-Seq(GSE30298)/Homer	GTCWGCTGTYYCTCT	-10.09	26		-118.3	90
NeuroG2(bHLH)/Fibroblast-NeuroG2-ChIP-Seq(GSE75910)/Homer	ATGMATATDC	-10.07	11		-117.2	13
NF1(CTF)/LNCAP-NF1-ChIP-Seq(Unpublished)/Homer	TTCCKNAGAA	-9.527	9		-116.7	11
NF1:FOXA1(CTF,Forkhead)/LNCAP-FOXA1-ChIP-Seq(GSE27824)/Homer	AGATGKDGAGATAAG	-9.504	10		-113.6	12
NF1-halfsite(CTF)/LNCaP-NF1-ChIP-Seq(Unpublished)/Homer	CTGCCWVCTTTTRTA	-8.882	73		-110.8	25
NFAT(RHD)/Jurkat-NFATC1-ChIP-Seq(Jolma_et_al.)/Homer	TGGAACAGMA	-8.731	-50		-109.8	-33
NFAT:AP1(RHD,bZIP)/Jurkat-NFATC1-ChIP-Seq(Jolma_et_al.)/Homer	ATGAATWATTCATGA	-8.658	-40		-107.9	-12
NF-E2(bZIP)/K562-NFE2-ChIP-Seq(GSE31477)/Homer	YCCDNTCCAGGTTTT	-8.569	-164		-105.8	-131
NFE2L2(bZIP)/HepG2-NFE2L2-ChIP-Seq(Encode)/Homer	GCACGTACCC	-8.41	-49		-105.3	-47
NFIL3(bZIP)/HepG2-NFIL3-ChIP-Seq(Encode)/Homer	TTAACCCTTTVNKKN	-8.258	0		-104.2	-19
NFkB-p50,p52(RHD)/Monocyte-p50-ChIP-Chip(Schreiber_et_al.)/Homer	TRCATTCCAG	-8.172	-12		-100.7	60
NFkB-p65(RHD)/GM12787-p65-ChIP-Seq(GSE19485)/Homer	GAAAGTGAAAGT	-8.105	-184		-100.6	-204
NFkB-p65-Rel(RHD)/ThioMac-LPS-Expression(GSE23622)/Homer	TGGTACATTCCA	-8.03	-15		-100.4	36
NFY(CCAAT)/Promoter/Homer	AAACCACARM	-7.986	-3		-99.76	59
Nkx2.1(Homeobox)/LungAC-Nkx2.1-ChIP-Seq(GSE43252)/Homer	ACTGAAACCA	-7.808	96		-97.11	109
Nkx2.2(Homeobox)/NPC-Nkx2.2-ChIP-Seq(GSE61673)/Homer	ATTTTCCATT	-7.735	79		-96.12	92
Nkx2.5(Homeobox)/HL1-Nkx2.5.biotin-ChIP-Seq(GSE21529)/Homer	CCWTTGTYYB	-7.695	-5		-96.09	47
Nkx3.1(Homeobox)/LNCaP-Nkx3.1-ChIP-Seq(GSE28264)/Homer	CCWGGAATGY	-7.674	18		-94.46	29
Nkx6.1(Homeobox)/Islet-Nkx6.1-ChIP-Seq(GSE40975)/Homer	WAABTAGGTCAV	-7.641	0		-94.23	-18
n-Myc(bHLH)/mES-nMyc-ChIP-Seq(GSE11431)/Homer	GGAAATTCCC	-7.578	-1		-92.56	-1
NPAS(bHLH)/Liver-NPAS-ChIP-Seq(GSE39860)/Homer	AGTTTCASTTTC	-7.554	25		-91.59	58
NPAS2(bHLH)/Liver-NPAS2-ChIP-Seq(GSE39860)/Homer	WNTGCTGASTCAGCANWTTY	-7.527	-23		-91.2	-25
Nr5a2(NR)/mES-Nr5a2-ChIP-Seq(GSE19019)/Homer	SAAACCACAG	-7.443	-80		-90.5	-19
Nr5a2(NR)/Pancreas-LRH1-ChIP-Seq(GSE34295)/Homer	GCACAYAGTAGGKCY	-7.435	-97		-88.55	-64
NRF(NRF)/Promoter/Homer	AAWCTAGGTCARDNN	-7.433	114		-87.41	143
NRF1(NRF)/MCF7-NRF1-ChIP-Seq(Unpublished)/Homer	GAGCCTGGTACTGWGCCTGR	-7.403	-97		-86.67	-143
Nrf2(bZIP)/Lymphoblast-Nrf2-ChIP-Seq(GSE37589)/Homer	BSTTCTRGAABVTTCYAGAA	-7.178	-193		-84.81	-159
Nur77(NR)/K562-NR4A1-ChIP-Seq(GSE31363)/Homer	CRGCTGBNGNSNNSAGATAA	-7.129	-24		-83.12	-33
OCT:OCT(POU,Homeobox)/NPC-Brn1-ChIP-Seq(GSE35496)/Homer	AGTTTCAKTTTC	-6.993	-62		-82.1	25
OCT:OCT(POU,Homeobox)/NPC-OCT6-ChIP-Seq(GSE43916)/Homer	NGTGTTCAVTSAAGCGKAAA	-6.942	-6		-82.05	330
OCT:OCT(POU,Homeobox,IR1)/NPC-Brn2-ChIP-Seq(GSE35496)/Homer	NNYTAATTAR	-6.893	-1		-82.02	313
OCT:OCT-short(POU,Homeobox)/NPC-OCT6-ChIP-Seq(GSE43916)/Homer	TGACCTTTNCNT	-6.881	0		-81.91	353
Oct2(POU,Homeobox)/Bcell-Oct2-ChIP-Seq(GSE21512)/Homer	VBSYGTCTGG	-6.759	1		-81.24	146
Oct4(POU,Homeobox)/mES-Oct4-ChIP-Seq(GSE11431)/Homer	AGTAAACAAAAAAGAACAND	-6.574	139		-79.94	169
Oct4:Sox17(POU,Homeobox,HMG)/F9-Sox17-ChIP-Seq(GSE44553)/Homer	GTCATGCHTGRCTGS	-6.166	30		-78.03	-58
OCT4-SOX2-TCF-NANOG(POU,Homeobox,HMG)/mES-Oct4-ChIP-Seq(GSE11431)/Homer	RGGGCACTAACY	-6.035	-158		-77.3	-115
Oct6(POU,Homeobox)/NPC-Pou3f1-ChIP-Seq(GSE35496)/Homer	CYRCATTCCA	-5.934	-17		-76.62	71
Olig2(bHLH)/Neuron-Olig2-ChIP-Seq(GSE30882)/Homer	TTCAAAWTAAAAGTC	-5.926	4		-76.01	7
Otx2(Homeobox)/EpiLC-Otx2-ChIP-Seq(GSE56098)/Homer	CCWGGAATGY	-5.821	-98		-76.01	-85
p53(p53)/mES-cMyc-ChIP-Seq(GSE11431)/Homer	GGGGCTYGKCTGGGA	-5.788	-27		-72.64	-63
p53(p53)/Saos-p53-ChIP-Seq(GSE15780)/Homer	YCTTTGTTCC	-5.381	14		-72.14	59
p53(p53)/Saos-p53-ChIP-Seq/Homer	GARTGGTCATCGCCC	-5.267	96		-70.87	139
p63(p53)/Keratinocyte-p63-ChIP-Seq(GSE17611)/Homer	HNRAATCAAT	-5.267	-52		-69.97	-39
p73(p53)/Trachea-p73-ChIP-Seq(PRJNA310161)/Homer	NBWGATAAGR	-5.205	89		-69.51	125
PAX3:FKHR-fusion(Paired,Homeobox)/Rh4-PAX3:FKHR-ChIP-Seq(GSE19063)/Homer	ATGAATATTC	-5.073	-29		-68.57	-110
PAX5(Paired,Homeobox),condensed/GM12878-PAX5-ChIP-Seq(GSE32465)/Homer	ACCRTGACTAATTNN	-5.027	-4		-66.33	-26
PAX5(Paired,Homeobox)/GM12878-PAX5-ChIP-Seq(GSE32465)/Homer	GGTGYTGACAGS	-5.023	-34		-65.62	-60
PAX6(Paired,Homeobox)/Forebrain-Pax6-ChIP-Seq(GSE66961)/Homer	YCTTATCTBN	-5.008	-61		-63.95	-37
Pax7(Paired,Homeobox),long/Myoblast-Pax7-ChIP-Seq(GSE25064)/Homer	TAATTAGN	-4.997	172		-63.06	112
Pax7(Paired,Homeobox),longest/Myoblast-Pax7-ChIP-Seq(GSE25064)/Homer	GGYAGCAYDTGCTDCCCNNN	-4.679	105		-62.56	7
Pax7(Paired,Homeobox)/Myoblast-Pax7-ChIP-Seq(GSE25064)/Homer	GRTGMTRGAGCC	-4.588	91		-61.99	44
Pax8(Paired,Homeobox)/Thyroid-Pax8-ChIP-Seq(GSE26938)/Homer	TATCGATNAN	-4.369	27		-61.51	-90
PBX1(Homeobox)/MCF7-PBX1-ChIP-Seq(GSE28007)/Homer	GYCATCMATCAT	-4.32	-39		-59.52	-120
PBX2(Homeobox)/K562-PBX2-ChIP-Seq(Encode)/Homer	SAGATAAGRV	-4.228	84		-59.26	75
Pbx3(Homeobox)/GM12878-PBX3-ChIP-Seq(GSE32465)/Homer	CCATTGTTNY	-4.048	9		-58.68	34
Pdx1(Homeobox)/Islet-Pdx1-ChIP-Seq(SRA008281)/Homer	GCAGCCAAGCRTGACH	-3.992	-282		-57.89	-363
PGR(NR)/EndoStromal-PGR-ChIP-Seq(GSE69539)/Homer	NAHCAGCTGD	-3.863	-58		-57.63	116
Phox2a(Homeobox)/Neuron-Phox2a-ChIP-Seq(GSE31456)/Homer	CACAGCAGGGGG	-3.86	-9		-56.84	139
Phox2b(Homeobox)/CLBGA-PHOX2B-ChIP-Seq(GSE90683)/Homer	ACTTTCGTTTCT	-3.839	-9		-56.49	139
Pit1(Homeobox)/GCrat-Pit1-ChIP-Seq(GSE58009)/Homer	TWGHWACAWTGTWDC	-3.698	-28		-56.47	26
Pit1+1bp(Homeobox)/GCrat-Pit1-ChIP-Seq(GSE58009)/Homer	TGATKGATGR	-3.609	3		-55.6	144
Pitx1(Homeobox)/Chicken-Pitx1-ChIP-Seq(GSE38910)/Homer	AACAGCTG	-3.564	-211		-55.55	-168
Pitx1:Ebox(Homeobox,bHLH)/Hindlimb-Pitx1-ChIP-Seq(GSE41591)/Homer	TAATCAATTA	-3.531	-139		-55.54	-106
Pknox1(Homeobox)/ES-Prep1-ChIP-Seq(GSE63282)/Homer	TGACANARRCCAGRC	-3.519	-132		-54.77	2
PPARa(NR),DR1/Liver-Ppara-ChIP-Seq(GSE47954)/Homer	TGCCAGCB	-3.511	-101		-54.2	-4
PPARE(NR),DR1/3T3L1-Pparg-ChIP-Seq(GSE13511)/Homer	SARTGGAAAAWRTGAGTCAB	-3.507	-15		-54.04	-110
PR(NR)/T47D-PR-ChIP-Seq(GSE31130)/Homer	ABTTCYYRRGAA	-3.355	-4		-53.46	-1
PRDM1(Zf)/Hela-PRDM1-ChIP-Seq(GSE31477)/Homer	YCWGGAATGY	-3.293	4		-53.35	31
PRDM10(Zf)/HEK293-PRDM10.eGFP-ChIP-Seq(Encode)/Homer	BBCTTATCTS	-3.263	-234		-52.05	-134
PRDM14(Zf)/H1-PRDM14-ChIP-Seq(GSE22767)/Homer	NWAACCACADNN	-3.25	-37		-51.38	32
PRDM15(Zf)/ESC-Prdm15-ChIP-Seq(GSE73694)/Homer	TAATCHGATTAC	-3.151	-88		-51.33	-27
PRDM9(Zf)/Testis-DMC1-ChIP-Seq(GSE35498)/Homer	YDGHTACAWTGTADC	-3.114	-63		-47.71	34
Prop1(Homeobox)/GHFT1-PROP1.biotin-ChIP-Seq(GSE77302)/Homer	TTCTAGAABNTTCTA	-2.976	-18		-47.14	29
PSE(SNAPc)/K562-mStart-Seq/Homer	AGATAASR	-2.843	-19		-46.8	-64
Ptf1a(bHLH)/Panc1-Ptf1a-ChIP-Seq(GSE47459)/Homer	ACTYKNATTCGTGNTACTTC	-2.745	-38		-46.7	1
PU.1(ETS)/ThioMac-PU.1-ChIP-Seq(GSE21512)/Homer	SRGTTTCAAA	-2.707	23		-46.69	21
PU.1:IRF8(ETS:IRF)/pDC-Irf8-ChIP-Seq(GSE66899)/Homer	RGGTCADNNAGAGGTCAV	-2.682	-98		-46.34	-201
PU.1-IRF(ETS:IRF)/Bcell-PU.1-ChIP-Seq(GSE21512)/Homer	ACWTCAAAGG	-2.639	22		-45.1	16
RAR:RXR(NR),DR5/ES-RAR-ChIP-Seq(GSE56893)/Homer	AAYTAGGTCA	-2.626	-98		-44.46	-194
RAR:RXR(NR),DR5/ES-RAR-ChIP-Seq(GSE56893)/Homer	AAYTAGGTCA	-2.616	-176		-44.44	-129
RARa(NR)/K562-RARa-ChIP-Seq(Encode)/Homer	CCAGGAACAG	-2.567	-83		-44.37	29
RARg(NR)/ES-RARg-ChIP-Seq(GSE30538)/Homer	YATGCATATRCATRT	-2.554	43		-44.08	70
RBPJ:Ebox(?,bHLH)/Panc1-Rbpj1-ChIP-Seq(GSE47459)/Homer	ARGAGGMCAAAATGW	-2.535	69		-44	66
Rbpj1(?)/Panc1-Rbpj1-ChIP-Seq(GSE47459)/Homer	GCTGTGGTTW	-2.475	-2		-43.35	-74
REST-NRSF(Zf)/Jurkat-NRSF-ChIP-Seq/Homer	CCWTTGTY	-2.445	152		-41.52	57
Reverb(NR),DR2/RAW-Reverba.biotin-ChIP-Seq(GSE45914)/Homer	GKTAATGR	-2.439	-91		-40.8	-142
RFX(HTH)/K562-RFX3-ChIP-Seq(SRA012198)/Homer	BAACAGCTGT	-2.438	-12		-38.1	-111
Rfx1(HTH)/NPC-H3K4me1-ChIP-Seq(GSE16256)/Homer	GCCATCTGTT	-2.437	112		-37.39	-43
Rfx2(HTH)/LoVo-RFX2-ChIP-Seq(GSE49402)/Homer	CCATTGTATGCAAAT	-2.345	25		-36.47	-86
Rfx5(HTH)/GM12878-Rfx5-ChIP-Seq(GSE31477)/Homer	GAGGTCAAAGGTCA	-2.127	-42		-36.24	-17
Rfx6(HTH)/Min6b1-Rfx6.HA-ChIP-Seq(GSE62844)/Homer	YCATYAATCA	-2.118	42		-35.14	4
Ronin(THAP)/ES-Thap11-ChIP-Seq(GSE51522)/Homer	RTCACSCCAY	-2.064	156		-34.49	287
RORa(NR)/Liver-Rora-ChIP-Seq(GSE101115)/Homer	RSCACTYRAG	-2.042	180		-34.3	130
RORg(NR)/Liver-Rorc-ChIP-Seq(GSE101115)/Homer	CCTCATGGTGYCYTWYTCCCTTGTG	-1.901	45		-32.32	87
RORgt(NR)/EL4-RORgt.Flag-ChIP-Seq(GSE56019)/Homer	CCTTTGATST	-1.872	140		-32.07	102
RORgt(NR)/EL4-RORgt.Flag-ChIP-Seq(GSE56019)/Homer	BCCATTGTTC	-1.865	-69		-31.56	-58
RUNX(Runt)/HPC7-Runx1-ChIP-Seq(GSE22178)/Homer	VCAKCTGGNNNCCAGMTGBN	-1.784	-174		-31.54	-184
RUNX1(Runt)/Jurkat-RUNX1-ChIP-Seq(GSE29180)/Homer	TAGGGCAAAGGTCA	-1.776	-13		-29.73	-12
RUNX2(Runt)/PCa-RUNX2-ChIP-Seq(GSE33889)/Homer	GTTAATNATTAA	-1.775	-104		-28.64	-105
RUNX-AML(Runt)/CD4+-PolII-ChIP-Seq(Barski_et_al.)/Homer	WAVTCACCMTAASYDAAAAG	-1.583	-89		-28.22	2
RXR(NR),DR1/3T3L1-RXR-ChIP-Seq(GSE13511)/Homer	CGGTCACSCCAC	-1.528	24		-27.79	-89
SCL(bHLH)/HPC7-Scl-ChIP-Seq(GSE13511)/Homer	CTTTCANTATGACTV	-1.475	-2		-27.28	-176
SCRT1(Zf)/HEK293-SCRT1.eGFP-ChIP-Seq(Encode)/Homer	NGNTCTAGAACCNGV	-1.458	-67		-26.87	-70
SF1(NR)/H295R-Nr5a1-ChIP-Seq(GSE44220)/Homer	CTTTGATGTGSB	-1.375	141		-26.71	209
Six1(Homeobox)/Myoblast-Six1-ChIP-Chip(GSE20150)/Homer	NAACAGCTGG	-1.342	132		-24.69	152
Six2(Homeobox)/NephronProgenitor-Six2-ChIP-Seq(GSE39837)/Homer	ASWTCAAAGG	-1.295	158		-24.38	233
Six4(Homeobox)/MCF7-SIX4-ChIP-Seq(Encode)/Homer	CCATTGTTYB	-1.271	205		-22.8	178
Slug(Zf)/Mesoderm-Snai2-ChIP-Seq(GSE61475)/Homer	GAGSCCGAGC	-1.222	42		-22.69	23
Smad2(MAD)/ES-SMAD2-ChIP-Seq(GSE29422)/Homer	AGGVNCCTTTGT	-1.179	176		-22.42	111
Smad3(MAD)/NPC-Smad3-ChIP-Seq(GSE36673)/Homer	HWWGTCAGCAWWTTT	-1.178	-64		-21.63	-93
Smad4(MAD)/ESC-SMAD4-ChIP-Seq(GSE29422)/Homer	VNAGGKCAAAGGTCA	-1.154	-170		-21.32	-45
Sox10(HMG)/SciaticNerve-Sox3-ChIP-Seq(GSE35132)/Homer	RRSCACTYAA	-1.127	-87		-21.28	2
Sox15(HMG)/CPA-Sox15-ChIP-Seq(GSE62909)/Homer	VCAGCTGYTG	-1.119	-87		-19.89	2
Sox17(HMG)/Endoderm-Sox17-ChIP-Seq(GSE61475)/Homer	TWVGGTCCGC	-1.118	88		-19	200
Sox2(HMG)/mES-Sox2-ChIP-Seq(GSE11431)/Homer	RGGTCTCTAACY	-1.055	78		-17.44	140
Sox3(HMG)/NPC-Sox3-ChIP-Seq(GSE33059)/Homer	GGTTAAWCATTAA	-0.9862	-49		-17.24	121
Sox4(HMG)/proB-Sox4-ChIP-Seq(GSE50066)/Homer	GCAACAGGTG	-0.95	-41		-17.03	112
Sox6(HMG)/Myotubes-Sox6-ChIP-Seq(GSE32627)/Homer	GTGGGCCCCA	-0.9126	-14		-17.02	7
Sox9(HMG)/Limb-SOX9-ChIP-Seq(GSE73225)/Homer	WDNCTGGGCA	-0.9058	5		-17	7
Sp1(Zf)/Promoter/Homer	ATGCATWATGCATRW	-0.9034	-70		-16.25	-62
Sp2(Zf)/HEK293-Sp2.eGFP-ChIP-Seq(Encode)/Homer	YTAATTRAWWCCAGATGT	-0.8931	45		-15.36	-21
Sp5(Zf)/mES-Sp5.Flag-ChIP-Seq(GSE72989)/Homer	BTBRAGTGSN	-0.8301	150		-15.13	325
SPDEF(ETS)/VCaP-SPDEF-ChIP-Seq(SRA014231)/Homer	GGGRAARRGRMCAGMTG	-0.805	218		-14.92	332
SpiB(ETS)/OCILY3-SPIB-ChIP-Seq(GSE56857)/Homer	DGTCCCYRGGGA	-0.7783	39		-14.62	249
Srebp1a(bHLH)/HepG2-Srebp1a-ChIP-Seq(GSE31477)/Homer	NYTAATCCYB	-0.7525	-18		-14.23	103
Srebp2(bHLH)/HepG2-Srebp2-ChIP-Seq(GSE31477)/Homer	MACCTTCYATGGCTCCCTAKTGCCY	-0.7315	-25		-12.27	-77
STAT1(Stat)/HelaS3-STAT1-ChIP-Seq(GSE12782)/Homer	NDGTAATTAC	-0.7252	-31		-11.23	-56
Stat3(Stat)/mES-Stat3-ChIP-Seq(GSE11431)/Homer	AGGTGTCA	-0.7252	-40		-10.95	-120
Stat3+il21(Stat)/CD4-Stat3-ChIP-Seq(GSE19198)/Homer	CARRGKBCAAAGTYCA	-0.7247	-12		-10.69	75
STAT4(Stat)/CD4-Stat4-ChIP-Seq(GSE22104)/Homer	GCTATTTTTAGC	-0.7105	6		-10.24	33
STAT5(Stat)/mCD4+-Stat5-ChIP-Seq(GSE12346)/Homer	ACTTTCACTTTC	-0.7013	-56		-10.24	-154
STAT6(Stat)/CD4-Stat6-ChIP-Seq(GSE22104)/Homer	NTAATBNAATTA	-0.6326	39		-10.15	31
STAT6(Stat)/Macrophage-Stat6-ChIP-Seq(GSE38377)/Homer	AGGTCANTGACCTB	-0.6299	-39		-9.992	1
T1ISRE(IRF)/ThioMac-Ifnb-Expression/Homer	GGCCYCCTGCTGDGH	-0.6217	-37		-9.232	-21
TATA-Box(TBP)/Promoter/Homer	AACATCTGGA	-0.559	30		-9.178	58
Tbet(T-box)/CD8-Tbet-ChIP-Seq(GSE33802)/Homer	AAACMATTAN	-0.4974	-51		-8.623	-13
Tbox:Smad(T-box,MAD)/ESCd5-Smad2_3-ChIP-Seq(GSE29422)/Homer	AAGGTGTKAA	-0.4521	-35		-8.539	-7
Tbr1(T-box)/Cortex-Tbr1-ChIP-Seq(GSE71384)/Homer	TAATCCCN	-0.4278	-64		-8.216	-50
Tbx20(T-box)/Heart-Tbx20-ChIP-Seq(GSE29636)/Homer	ATTTGCATAACAATG	-0.344	91		-7.231	60
Tbx21(T-box)/GM12878-TBX21-ChIP-Seq(Encode)/Homer	TGACCTTTGCCCCA	-0.3143	138		-6.91	185
Tbx5(T-box)/HL1-Tbx5.biotin-ChIP-Seq(GSE21529)/Homer	NNVVCAGCTGBN	-0.3041	39		-6.111	78
Tbx6(T-box)/ESC-Tbx6-ChIP-Seq(GSE93524)/Homer	VAGGTCACNSTGACC	-0.286	17		-6.076	100
Tcf12(bHLH)/GM12878-Tcf12-ChIP-Seq(GSE32465)/Homer	NTNATGCAAYMNNHTGMAAY	-0.2849	110		-5.664	87
Tcf21(bHLH)/ArterySmoothMuscle-Tcf21-ChIP-Seq(GSE61369)/Homer	RCCATMTGTT	-0.275	99		-5.59	-32
Tcf3(HMG)/mES-Tcf3-ChIP-Seq(GSE11724)/Homer	VNRVCAGCTGGY	-0.2733	-21		-5.458	-18
TCF4(bHLH)/SHSY5Y-TCF4-ChIP-Seq(GSE96915)/Homer	NAGTTTCABTHTGACTNW	-0.2636	-5		-5.079	-2
Tcf7(HMG)/GM12878-TCF7-ChIP-Seq(Encode)/Homer	GTCCCCWGGGGA	-0.2636	45		-4.641	-57
Tcfcp2l1(CP2)/mES-Tcfcp2l1-ChIP-Seq(GSE11431)/Homer	ACATGCCCGGGCAT	-0.2615	22		-3.8	-25
TCFL2(HMG)/K562-TCF7L2-ChIP-Seq(GSE29196)/Homer	YTAATYNRATTA	-0.2463	36		-3.662	-4
TEAD(TEA)/Fibroblast-PU.1-ChIP-Seq(Unpublished)/Homer	ATTAACACCT	-0.1941	39		-3.373	-13
TEAD1(TEAD)/HepG2-TEAD1-ChIP-Seq(Encode)/Homer	AAGCACTTAA	-0.189	7		-3.159	-64
TEAD2(TEA)/Py2T-Tead2-ChIP-Seq(GSE55709)/Homer	GGTCACCTGAGGTCA	-0.1651	178		-2.879	48
TEAD3(TEA)/HepG2-TEAD3-ChIP-Seq(Encode)/Homer	AGGTCAAGGTCA	-0.1386	159		-2.479	39
TEAD4(TEA)/Tropoblast-Tead4-ChIP-Seq(GSE37350)/Homer	BTCAAGGTCA	-0.1234	-70		-2.446	-155
TFE3(bHLH)/MEF-TFE3-ChIP-Seq(GSE75757)/Homer	AAGGKGRCGCAGGCA	-0.102	-4		-2.089	-70
Tgif1(Homeobox)/mES-Tgif1-ChIP-Seq(GSE55404)/Homer	ACCATCTGTT	-0.09161	5		-1.953	25
Tgif2(Homeobox)/mES-Tgif2-ChIP-Seq(GSE55404)/Homer	CAAGGHCANV	-0.09143	-90		-1.718	-49
THRa(NR)/C17.2-THRa-ChIP-Seq(GSE38347)/Homer	DAGGTGTBAA	-0.08982	110		-1.484	126
THRb(NR)/HepG2-THRb.Flag-ChIP-Seq(Encode)/Homer	AGGTGTGAAA	-0.08019	-37		-1.366	-125
THRb(NR)/Liver-NR1A2-ChIP-Seq(GSE52613)/Homer	KTGACCTTGA	-0.07908	6		-1.154	-19
Tlx?(NR)/NPC-H3K4me1-ChIP-Seq(GSE16256)/Homer	AGGTGTGAAM	-0.07206	22		-1.028	67
TR4(NR),DR1/Hela-TR4-ChIP-Seq(GSE24685)/Homer	YTKGATAHAGTATTCTWGGTNGGCA	-0.07163	-11		-0.7342	14
Twist(bHLH)/HMLE-TWIST1-ChIP-Seq(Chang_et_al)/Homer	WGGGGATTTCCC	-0.06481	18		-0.72	33
Unknown(Homeobox)/Limb-p300-ChIP-Seq/Homer	AGGTCAAGGTCA	-0.05324	-13		-0.6203	52
Unknown-ESC-element(?)/mES-Nanog-ChIP-Seq(GSE11724)/Homer	BTCAAGGTCA	-0.03618	39		-0.5744	19
USF1(bHLH)/GM12878-Usf1-ChIP-Seq(GSE32465)/Homer	CGTGGGTGGTCC	-0.02549	-13		-0.3999	45
Usf2(bHLH)/C2C12-Usf2-ChIP-Seq(GSE36030)/Homer	TTAATTNAATTA	-0.02129	0		-0.3036	13
VDR(NR),DR3/GM10855-VDR+vitD-ChIP-Seq(GSE22484)/Homer	RAACAATGGN	-0.01991	-53		-0.2621	-92
WT1(Zf)/Kidney-WT1-ChIP-Seq(GSE90016)/Homer	SMCATCTGKH	-0.01871	-59		-0.2334	-115
X-box(HTH)/NPC-H3K4me1-ChIP-Seq(GSE16256)/Homer	NABTCCCWDGGGAVH	-0.01653	-27		-0.2031	-239
YY1(Zf)/Promoter/Homer	ARAGGTCANWGAGTTCANNN	-0.009532	-18		-0.1342	-245
Zac1(Zf)/Neuro2A-Plagl1-ChIP-Seq(GSE75942)/Homer	VCAGCTGBNN	-0.007604	-29		-0.06902	-233
ZBTB12(Zf)/HEK293-ZBTB12.GFP-ChIP-Seq(GSE58341)/Homer	ATGCATAATTCA	-0.006978	-39		-0.06468	-249
ZBTB18(Zf)/HEK293-ZBTB18.GFP-ChIP-Seq(GSE58341)/Homer	ACAGCTGTTN	-0.0061	-3		-0.0221	-237
ZBTB33(Zf)/GM12878-ZBTB33-ChIP-Seq(GSE32465)/Homer	GGGGGAATCCCC	-0.005932	10		-0.01833	41
ZEB1(Zf)/PDAC-ZEB1-ChIP-Seq(GSE64557)/Homer	RRCAGCTGYTSY	-0.00456	-29		-0.01765	-14
ZEB2(Zf)/SNU398-ZEB2-ChIP-Seq(GSE103048)/Homer	AVCAGCTG	-0.002873	48		-0.01207	37
Zfp281(Zf)/ES-Zfp281-ChIP-Seq(GSE81042)/Homer	ATGCCCTGAGGC	-0.001016	-13		-0.01005	-12
ZFP3(Zf)/HEK293-ZFP3.GFP-ChIP-Seq(GSE58341)/Homer	SCCTSAGGSCAW	-0.000987	32		-0.008179	-18
Zfp809(Zf)/ES-Zfp809-ChIP-Seq(GSE70799)/Homer	TTRAGTGSYK	-0.000926	29		-0.006022	-11
ZFX(Zf)/mES-Zfx-ChIP-Seq(GSE11431)/Homer	AGRGGTCA	-0.000719	28		-0.004893	37
Zic(Zf)/Cerebellum-ZIC1.2-ChIP-Seq(GSE60731)/Homer	GKBCARAGGTCA	-0.000708	4		-0.002479	93
Zic3(Zf)/mES-Zic3-ChIP-Seq(GSE37889)/Homer	GCTAATCC	-0.000575	-33		-0.002275	-118
ZKSCAN1(Zf)/HepG2-ZKSCAN1-ChIP-Seq(Encode)/Homer	BCWGATTCAATCAAN	-0.000515	89		-0.001887	107
ZNF136(Zf)/HEK293-ZNF136.GFP-ChIP-Seq(GSE58341)/Homer	NVCACCTGBN	-0.000386	24		-0.000561	86
ZNF143|STAF(Zf)/CUTLL-ZNF143-ChIP-Seq(GSE29600)/Homer	DNRCAGCTGY	-0.000367	-4		-0.000502	-70
ZNF16(Zf)/HEK293-ZNF16.GFP-ChIP-Seq(GSE58341)/Homer	NRBCARRGGTCA	-0.000305	-13		-0.000176	-50
ZNF165(Zf)/WHIM12-ZNF165-ChIP-Seq(GSE65937)/Homer	CAAAGGTCAG	-0.000264	-29		-5.6e-05	-12
ZNF189(Zf)/HEK293-ZNF189.GFP-ChIP-Seq(GSE58341)/Homer	CTCCCTGGGAGGCCN	-0.000226	4		-1.3e-05	59
Znf263(Zf)/K562-Znf263-ChIP-Seq(GSE31477)/Homer	RGGATTAR	-0.000178	-157		-6e-06	-191
ZNF264(Zf)/HEK293-ZNF264.GFP-ChIP-Seq(GSE58341)/Homer	HDGYAATGAAAN	-8e-05	-72		-1e-06	-34
ZNF317(Zf)/HEK293-ZNF317.GFP-ChIP-Seq(GSE58341)/Homer	AAGACCCYYN	-5e-05	58		-1e-06	80
ZNF322(Zf)/HEK293-ZNF322.GFP-ChIP-Seq(GSE58341)/Homer	RGGTTACTANAGGTCA	-2.5e-05	-142		-1e-06	-77
ZNF382(Zf)/HEK293-ZNF382.GFP-ChIP-Seq(GSE58341)/Homer	CYAAAAATAG	-3e-06	-199		0	-139
ZNF41(Zf)/HEK293-ZNF41.GFP-ChIP-Seq(GSE58341)/Homer	GCTATTTTTGGM	-3e-06	31		0	-60
ZNF415(Zf)/HEK293-ZNF415.GFP-ChIP-Seq(GSE58341)/Homer	DCYAAAAATAGM	-3e-06	-122		0	-19
ZNF416(Zf)/HEK293-ZNF416.GFP-ChIP-Seq(GSE58341)/Homer	NTAATTDGCYAATTANNWWD	-1e-06	-54		0	-93
ZNF467(Zf)/HEK293-ZNF467.GFP-ChIP-Seq(GSE58341)/Homer	ADGGYAGYAGCATCT	0	-49		0	63
ZNF519(Zf)/HEK293-ZNF519.GFP-ChIP-Seq(GSE58341)/Homer	TTGAMCTTTG	0	-26		0	21
ZNF528(Zf)/HEK293-ZNF528.GFP-ChIP-Seq(GSE58341)/Homer	GTRGGTCASTGGGTCA	0	-89		0	19
ZNF652/HepG2-ZNF652.Flag-ChIP-Seq(Encode)/Homer	SNGCACCTGCHS	0	-83		0	-131
ZNF669(Zf)/HEK293-ZNF669.GFP-ChIP-Seq(GSE58341)/Homer	GGTCANYTGAGGWCA	0	1		0	-66
ZNF675(Zf)/HEK293-ZNF675.GFP-ChIP-Seq(GSE58341)/Homer	TRAGGTCA	0	53		0	-31
ZNF692(Zf)/HEK293-ZNF692.GFP-ChIP-Seq(GSE58341)/Homer	HAWGRGGCCM	0	-95		0	-162
ZNF7(Zf)/HepG2-ZNF7.Flag-ChIP-Seq(Encode)/Homer	VCAGGTRDRY	0	-56		0	-111
ZNF711(Zf)/SHSY5Y-ZNF711-ChIP-Seq(GSE20673)/Homer	GNMCAGGTGTGC	0	-42		0	-89
ZSCAN22(Zf)/HEK293-ZSCAN22.GFP-ChIP-Seq(GSE58341)/Homer	GGGTTTTGAAGGATGARTAGGAGTT	0	5		0	-41
		0	108		0	-37
		0	-3		0	-28
		0	-148		0	-152
		0	-68		0	-75
		0	-146		0	-184
		0	0		0	-27
		0	-103		0	-66
		0	-67		0	-84
		0	-13		0	-51
		0	-80		0	-210
		0	-44		0	-82
		0	-67		0	-203
		0	2		0	-11
		0	-32		0	-81
		0	-42		0	-130
		0	71		0	54
		0	-81		0	-94
		0	22		0	-55
		0	59		0	58
		0	-250		0	-220
		0	-40		0	-62
		0	-208		0	-151
		0	-27		0	-70
		0	-70		0	-129
		0	-223		0	-231
		0	-88		0	-98
