# Supplementary material for: ASCL1 activates neuronal stem cell-like lineage programming through remodeling of the chromatin landscape in prostate cancer
Source: Nat Commun. 2022 Apr 27;13:2282. doi: 10.1038/s41467-022-29963-5 (PMC9046280; doi:10.1038/s41467-022-29963-5)
Supplement: Supplementary file 8 — Source Data [file 41467_2022_29963_MOESM8_ESM.xlsx]

## Sheet: Fig 1D
	16D-CRPC Accessibility Profile % number of peaks
ENZ (days)	0	3	10
Promoter-5utr	1.7375	11.4385	13.4978
3utr-tss	0.339247	1.62854	2.47059
coding	2.69564	3.25708	2.31323
Intron	50.0756	42.5746	42.9718
Intergenic	45.152	41.1012	38.7466

## Sheet: Fig 1E
16DCRPC cells
3 days ENZ (activated)			3 days ENZ (repressed)			10 days ENZ (activtaed)			10 days ENZ (repressed)
Pathway	NES		Pathway	NES		Pathway	NES		Pathway	NES
BIOCARTA_HSWI_SNF_PATHWAY [12]	2.61798		HALLMARK_ANDROGEN_RESPONSE [100]	2.41229		WP_SMALL_CELL_LUNG_CANCER [98]	2.27984		REACTOME_CELL_CELL_JUNCTION_ORGANIZATIATION [65]	3.17783
PID_HES_HEY_PATHWAY [48]	3.06248		HALLMARK_XENOBIOTIC_METABOLISM [200]	2.43533		WP_DIFFERENTIATION_PATHWAY [48]	3.2815		CHARAFE_BREAST_CANCER_LUMINAL_VS_MESENSENCHYMAL_DN [465]	14.0315
BENPORATH_OCT4_TARGETS [290]	7.52871		HALLMARK_KRAS_SIGNALING_UP [200]	2.43533		WP_DOPAMINERGIC_NEUROGENESIS [30]	4.81816		CHARAFE_BREAST_CANCER_LUMINAL_VS_BASALSAL_DN [457]	14.2967
REACTOME_NEURONAL_SYSTEM [410]	8.38405		HALLMARK_INFLAMMATORY_RESPONSE [200]	2.43533		REACTOME_NCAM1_INTERACTIONS [42]	8.3439		BENPORATH_PROLIFERATION [147]	14.3468
REACTOME_DEVELOPMENTAL_BIOLOGY [1143]	9.30892		OHM_EMBRYONIC_CARCINOMA_DN [8]	3.57186		KEGG_AXON_GUIDANCE [129]	10.426		NELSON_RESPONSE_TO_ANDROGEN_UP [83]	15.8268
PEREZ_TP63_TARGETS [360]	9.78516		CHIANG_LIVER_CANCER_SUBCLASS_PROLIFERAERATION_DN [179]	3.58838		REACTOME_DEVELOPMENTAL_BIOLOGY [1143]	11.857		HALLMARK_E2F_TARGETS [200]	18.3063
REACTOME_NERVOUS_SYSTEM_DEVELOPMENT [580]	10.3251		HALLMARK_EPITHELIAL_MESENCHYMAL_TRANSINSITION [200]	4.38091		ZHENG_GLIOBLASTOMA_PLASTICITY_UP [248]	12.757		HALLMARK_ANDROGEN_RESPONSE [100]	20.9747
CHICAS_RB1_TARGETS_CONFLUENT [567]	10.6383		CHARAFE_BREAST_CANCER_LUMINAL_VS_BASALSAL_DN [457]	4.83565		HALLMARK_EPITHELIAL_MESENCHYMAL_TRANSINSITION	12.9208		FISCHER_DREAM_TARGETS [968]	29.8297
WONG_ADULT_TISSUE_STEM_MODULE [719]	11.4179					REACTOME_NERVOUS_SYSTEM_DEVELOPMENT [580]	13.3134
JAATINEN_HEMATOPOIETIC_STEM_CELL_UP [323]	17.719					REACTOME_NEURONAL_SYSTEM [410]	14.6055

## Sheet: Fig 1F
		16DCRPC cells
		0 days ENZ			3 days ENZ			10 days ENZ
Motif Name	Consensus Motif	LogP	Rank		LogP	Rank		LogP	Rank
AMYB(HTH)/Testes-AMYB-ChIP-Seq(GSE44588)/Homer	GGCCCCGCCCCC	-9.799	11		-7.367	62		-66	3
AP-1(bZIP)/ThioMac-PU.1-ChIP-Seq(GSE21512)/Homer	RGCCAATSRG	-10.98	-30		-1.686	-41		-143.5	104
AP-2alpha(AP2)/Hela-AP2alpha-ChIP-Seq(GSE31477)/Homer	RGKGGGCGGAGC	-1.485	-99		-1.719	190		-22.97	220
AP-2gamma(AP2)/MCF7-TFAP2C-ChIP-Seq(GSE21234)/Homer	NRGCCCCRCCCHBNN	-4.975	9		-1.392	172		-27.75	233
Ap4(bHLH)/AML-Tfap4-ChIP-Seq(GSE45738)/Homer	YGGCCCCGCCCC	-6.575	36		-5.243	199		-24.76	103
ARE(NR)/LNCAP-AR-ChIP-Seq(GSE27824)/Homer	DGGGYGKGGC	-117.2	187		-0.4808	-119		-12.51	-2
AR-halfsite(NR)/LNCaP-AR-ChIP-Seq(GSE27824)/Homer	MKGGGYGTGGCC	-52.49	42		-6.232	234		-112.7	221
Arnt:Ahr(bHLH)/MCF7-Arnt-ChIP-Seq(Lo_et_al.)/Homer	GCCACRCCCACY	-0.06312	-78		-1.061	-126		-1.195	-175
Ascl1(bHLH)/NeuralTubes-Ascl1-ChIP-Seq(GSE55840)/Homer	RGKGGGCGKGGC	-13.98	29		-4.113	265		-67.32	250
Atf1(bZIP)/K562-ATF1-ChIP-Seq(GSE31477)/Homer	NRYTTCCGGY	-0.3974	0		-0.1121	-329		-0.2326	-290
Atf2(bZIP)/3T3L1-Atf2-ChIP-Seq(GSE56872)/Homer	HACTTCCGGY	-2.69	-7		-0.585	-261		-11.75	-163
Atf3(bZIP)/GBM-ATF3-ChIP-Seq(GSE33912)/Homer	AACCGGAAGT	-14.23	-21		-2.505	6		-163.6	109
Atf4(bZIP)/MEF-Atf4-ChIP-Seq(GSE35681)/Homer	AVCCGGAAGT	-8.377	117		-2.828	-6		-9.019	-100
Atf7(bZIP)/3T3L1-Atf7-ChIP-Seq(GSE56872)/Homer	GCCACACCCA	-1.783	82		-0.09857	-324		-0.271	-278
Atoh1(bHLH)/Cerebellum-Atoh1-ChIP-Seq(GSE22111)/Homer	NRYTTCCGGH	-13.74	83		-4.478	279		-28.52	198
Bach1(bZIP)/K562-Bach1-ChIP-Seq(GSE31477)/Homer	RACCGGAAGT	-29.37	61		-2.733	64		-74.71	109
Bach2(bZIP)/OCILy7-Bach2-ChIP-Seq(GSE44420)/Homer	ACCGGAAGTG	-25.51	16		-5.611	104		-154.2	115
Bapx1(Homeobox)/VertebralCol-Bapx1-ChIP-Seq(GSE36672)/Homer	RACTACAATTCCCAGAAKGC	0	-10		-0.00261	-5		0	-2
Barx1(Homeobox)/Stomach-Barx1.3xFlag-ChIP-Seq(GSE69483)/Homer	RACTACAACTCCCAGVAKGC	-0.1349	-46		-3.24	229		-0.4966	21
BATF(bZIP)/Th17-BATF-ChIP-Seq(GSE39756)/Homer	CTGCGCATGCGC	-16.19	-4		-2.616	10		-163.2	104
Bcl11a(Zf)/HSPC-BCL11A-ChIP-Seq(GSE104676)/Homer	STGCGCATGCGC	-1.323	-124		-0.7598	-106		-31.37	22
Bcl6(Zf)/Liver-Bcl6-ChIP-Seq(GSE31578)/Homer	AACCGGAAGT	-9.849	40		-6.52	147		-45	70
bHLHE40(bHLH)/HepG2-BHLHE40-ChIP-Seq(GSE31477)/Homer	ACTTCCKGKT	-2.261	-21		-1.225	-157		-11.42	-125
bHLHE41(bHLH)/proB-Bhlhe41-ChIP-Seq(GSE93764)/Homer	GGGGGGGG	-1.287	-80		-0.8177	-195		-13.15	-118
BMAL1(bHLH)/Liver-Bmal1-ChIP-Seq(GSE39860)/Homer	ACTACAATTCCC	-4.044	28		-0.9034	-168		-11.82	-104
BMYB(HTH)/Hela-BMYB-ChIP-Seq(GSE27030)/Homer	GGGGGTGTGTCC	-6.077	-41		-6.63	58		-76.56	20
BORIS(Zf)/K562-CTCFL-ChIP-Seq(GSE32465)/Homer	AYAGTGCCMYCTRGTGGCCA	-144.1	-8		-184.5	32		-4830	32
Brachyury(T-box)/Mesoendoderm-Brachyury-ChIP-exo(GSE54963)/Homer	ACAGGAAGTG	-0.6882	-34		-1.606	2		-2.364	-76
Brn1(POU,Homeobox)/NPC-Brn1-ChIP-Seq(GSE35496)/Homer	CSGTGACGTCAC	-1.606	-11		-0.04493	-247		-5.238	-106
Brn2(POU,Homeobox)/NPC-Brn2-ChIP-Seq(GSE35496)/Homer	ACAGGAAGTG	-0.1436	-29		-0.606	-47		-0.126	-86
bZIP:IRF(bZIP,IRF)/Th17-BatF-ChIP-Seq(GSE39756)/Homer	NNAYTTCCTGHN	-0.378	42		-0.4411	28		-1e-06	-25
CArG(MADS)/PUER-Srf-ChIP-Seq(Sullivan_et_al.)/Homer	VACAGGAAAT	-6.866	158		-0.9701	-88		-2.48	-103
Cdx2(Homeobox)/mES-Cdx2-ChIP-Seq(GSE14586)/Homer	AVCAGGAAGT	-4.687	-128		-6.02	132		-375.6	161
CDX4(Homeobox)/ZebrafishEmbryos-Cdx4.Myc-ChIP-Seq(GSE48254)/Homer	CNNBRGCGCCCCCTGSTGGC	-15.57	-35		-13.74	136		-549.6	137
CEBP(bZIP)/ThioMac-CEBPb-ChIP-Seq(GSE21512)/Homer	BSNTGTTTACWYWGN	-1.634	94		-0.152	-193		-0.01265	-178
CEBP:AP1(bZIP)/ThioMac-CEBPb-ChIP-Seq(GSE21512)/Homer	CYTGTTTACWYW	-1.651	-61		-2.582	11		-14.61	-37
CEBP:CEBP(bZIP)/MEF-Chop-ChIP-Seq(GSE35681)/Homer	RGCAATNAAA	-0.001167	-35		-0.05233	-33		-0.002024	-12
Chop(bZIP)/MEF-Chop-ChIP-Seq(GSE35681)/Homer	ACVAGGAAGT	-6.742	136		-4.455	92		-4.236	-92
CHR(?)/Hela-CellCycle-Expression/Homer	NRRTGACGTCAT	-0.002028	-11		-0.02231	-110		0	-102
c-Jun-CRE(bZIP)/K562-cJun-ChIP-Seq(GSE31477)/Homer	WAAGTAAACA	-1.03	-41		-0.7512	-229		-4.381	-204
CLOCK(bHLH)/Liver-Clock-ChIP-Seq(GSE39860)/Homer	TRTTTACTTW	-4.566	-15		-1.66	-128		-35.13	-71
c-Myc(bHLH)/LNCAP-cMyc-ChIP-Seq(Unpublished)/Homer	GATGACGTCA	-5.365	2		-1.097	-146		-35.39	-43
c-Myc(bHLH)/mES-cMyc-ChIP-Seq(GSE11431)/Homer	ATGACGTCATCN	-3.018	20		-1.364	-71		-9.42	-73
COUP-TFII(NR)/Artia-Nr2f2-ChIP-Seq(GSE46497)/Homer	NNNVCTGWGYAAACASN	-0.5439	51		-0.02796	8		-1e-06	23
COUP-TFII(NR)/K562-NR2F1-ChIP-Seq(Encode)/Homer	VTTACGTAAYNNNNN	-0.03815	17		-0.001792	-2		0	2
CRE(bZIP)/Promoter/Homer	WAAGTAAACA	-7.006	16		-2.341	-127		-43.7	-103
CRX(Homeobox)/Retina-Crx-ChIP-Seq(GSE20012)/Homer	ASWTCCTGBT	0	-22		-4.5e-05	-18		0	3
CTCF(Zf)/CD4+-CTCF-ChIP-Seq(Barski_et_al.)/Homer	SCTGTCAVTCAV	-214.8	-6		-316.6	26		-7451	26
CTCF-SatelliteElement(Zf?)/CD4+-CTCF-ChIP-Seq(Barski_et_al.)/Homer	NGRTGACGTCAY	-18.22	38		-4.878	90		-84.03	76
CUX1(Homeobox)/K562-CUX1-ChIP-Seq(GSE92882)/Homer	SCTGTCAMTCAN	-0.2705	45		-0.2879	-87		0	-135
Cux2(Homeobox)/Liver-Cux2-ChIP-Seq(GSE35985)/Homer	DGTAAACA	-0.6761	63		-0.3552	-85		0	-131
Dlx3(Homeobox)/Kerainocytes-Dlx3-ChIP-Seq(GSE89884)/Homer	ATGACGTCATCY	-4.151	218		-1.004	73		0	-52
DMRT1(DM)/Testis-DMRT1-ChIP-Seq(GSE64892)/Homer	ATTTCCCAGVAKSCY	-0.4426	33		-2.741	132		-0.00218	-94
DMRT6(DM)/Testis-DMRT6-ChIP-Seq(GSE60440)/Homer	SSGGTCACGTGA	-0.4819	21		-2.382	126		-0.0147	-68
DUX(Homeobox)/C2C12-Dux-ChIP-Seq(GSE87279)/Homer	GTCACGTGACYV	-3.577	42		0	-10		-8.86	177
DUX4(Homeobox)/Myoblasts-DUX4.V5-ChIP-Seq(GSE75791)/Homer	NVWTGTTTAC	-0.07801	-7		-0.3895	-189		-0.000801	-224
E2A(bHLH),near_PU.1/Bcell-PU.1-ChIP-Seq(GSE21512)/Homer	ATTCTCGCGAGA	-0.312	-3		-1.194	157		-0.1022	57
E2A(bHLH)/proBcell-E2A-ChIP-Seq(GSE21978)/Homer	NYYTGTTTACHN	-2.02	141		-0.5282	82		-4e-06	19
E2F(E2F)/Hela-CellCycle-Expression/Homer	RTCATGTGAC	-0.36	-157		-0.4787	-155		-17.8	-19
E2F1(E2F)/Hela-E2F1-ChIP-Seq(GSE22478)/Homer	AAACYKGTTWDACMRGTTTB	-1.272	-84		-1.765	-42		-13.5	-47
E2F3(E2F)/MEF-E2F3-ChIP-Seq(GSE71376)/Homer	SCCTAGCAACAG	-2.713	-24		-3.676	-6		-17.48	-97
E2F4(E2F)/K562-E2F4-ChIP-Seq(GSE31477)/Homer	WWATRTAAACAN	-0.5706	-160		-2.311	-93		-23.7	-96
E2F6(E2F)/Hela-E2F6-ChIP-Seq(GSE31477)/Homer	RGCCATTAAC	-5.991	-7		-4.452	42		-46.67	-8
E2F7(E2F)/Hela-E2F7-ChIP-Seq(GSE32673)/Homer	GTTGCCATGGCAACM	-1.481	-92		-1.943	-26		-21.08	-23
EAR2(NR)/K562-NR2F6-ChIP-Seq(Encode)/Homer	CGGTTGCCATGGCAAC	-0.03927	29		-0.002001	8		0	0
EBF(EBF)/proBcell-EBF-ChIP-Seq(GSE21978)/Homer	WWTRTAAACAVG	-6.063	91		-4.13	249		-9.136	109
EBF1(EBF)/Near-E2A-ChIP-Seq(GSE21512)/Homer	GGCGGGAAAH	-4.004	14		-2.827	224		-16.08	166
EBF2(EBF)/BrownAdipose-EBF2-ChIP-Seq(GSE97114)/Homer	ANCAGGAAGT	-1.442	-101		-2.691	238		-22.5	210
EBNA1(EBV-virus)/Raji-EBNA1-ChIP-Seq(GSE30709)/Homer	TWGTCTGV	-3.477	125		-0.04592	-128		-0.9558	-53
E-box(bHLH)/Promoter/Homer	CTTCCGGGAA	-1.966	-99		-3.835	-33		-38.44	-83
Egr1(Zf)/K562-Egr1-ChIP-Seq(GSE32465)/Homer	SGTCACGTGR	-0.3795	-97		-2.094	-72		-6.375	-142
Egr2(Zf)/Thymocytes-Egr2-ChIP-Seq(GSE34254)/Homer	GTCACGTGGT	-0.9625	-129		-2.311	-79		-21.72	-92
EHF(ETS)/LoVo-EHF-ChIP-Seq(GSE49402)/Homer	GHCACGTG	-35.03	38		-3.628	-61		-113.7	-33
EKLF(Zf)/Erythrocyte-Klf1-ChIP-Seq(GSE20478)/Homer	CAAGATGGCGGC	-3.149	60		-1.707	-116		-4.468	-172
ELF1(ETS)/Jurkat-ELF1-ChIP-Seq(SRA014231)/Homer	SCHTGTTTACAT	-15.76	12		-8.222	-27		-110.7	-55
ELF3(ETS)/PDAC-ELF3-ChIP-Seq(GSE64557)/Homer	ADBTAATTAR	-39.86	32		-4.271	-12		-131.1	9
Elf4(ETS)/BMDM-Elf4-ChIP-Seq(GSE88699)/Homer	GSCTGTCACTCA	-28.99	26		-3.846	-63		-133	-35
ELF5(ETS)/T47D-ELF5-ChIP-Seq(GSE30407)/Homer	KCACGTGMCN	-31.56	34		-3.517	-63		-120.5	-25
Elk1(ETS)/Hela-Elk1-ChIP-Seq(GSE31477)/Homer	KCACGTGMCN	-5.825	-51		-2.794	-120		-80.94	-74
Elk4(ETS)/Hela-Elk4-ChIP-Seq(GSE31477)/Homer	NGCGTGGGCGGR	-10.21	-10		-2.907	-117		-91.92	-68
Eomes(T-box)/H9-Eomes-ChIP-Seq(GSE26097)/Homer	NWGGGTGTGGCY	-0.1696	5		-1.137	116		-0.000233	-11
ERE(NR),IR3/MCF7-ERa-ChIP-Seq(Unpublished)/Homer	CTGTTTAC	-1.804	42		-0.5739	45		-1.915	63
ERG(ETS)/VCaP-ERG-ChIP-Seq(GSE14097)/Homer	GGVTCTCGCGAGAAC	-16.13	7		-2.6	-113		-122.2	-31
Erra(NR)/HepG2-Erra-ChIP-Seq(GSE31477)/Homer	WNTGTTTRYTTTGGCA	-1.47	-25		-0.03717	12		-5.407	160
Esrrb(NR)/mES-Esrrb-ChIP-Seq(GSE11431)/Homer	KGTTGCCATGGCAA	-5.889	180		-0.6352	71		-0.7266	52
ETS(ETS)/Promoter/Homer	BTKGGCGGGAAA	-9.21	-18		-5.871	-46		-87.45	-69
ETS:E-box(ETS,bHLH)/HPC7-Scl-ChIP-Seq(GSE22178)/Homer	GGCVGTTR	-0.2226	-82		-0.5438	-105		-2.682	-69
ETS:RUNX(ETS,Runt)/Jurkat-RUNX1-ChIP-Seq(GSE17954)/Homer	CYTGGCABNSTGCCAR	-0.2892	-54		-0.4694	-222		-1.628	-194
ETS1(ETS)/Jurkat-ETS1-ChIP-Seq(GSE17954)/Homer	VRCCACGTGG	-18.24	30		-1.221	-208		-100.7	-46
Ets1-distal(ETS)/CD4+-PolII-ChIP-Seq(Barski_et_al.)/Homer	SVYTTCCNGGAARB	-4.751	-6		-0.4882	-201		-34.54	-32
ETV1(ETS)/GIST48-ETV1-ChIP-Seq(GSE22441)/Homer	RTGATTKATRGN	-18.15	10		-3.632	-71		-140.4	-34
Etv2(ETS)/ES-ER71-ChIP-Seq(GSE59402)/Homer(0.967)	YTGCCAAG	-17.2	21		-1.317	-191		-103.6	-40
ETV4(ETS)/HepG2-ETV4-ChIP-Seq(ENCODE)/Homer	RCCACGTGGYYN	-16.15	17		-4.25	-64		-107.6	-53
EWS:ERG-fusion(ETS)/CADO_ES1-EWS:ERG-ChIP-Seq(SRA014231)/Homer	AAAGRGGAAGTG	-12.01	61		-1.675	-83		-37.28	-22
EWS:FLI1-fusion(ETS)/SK_N_MC-EWS:FLI1-ChIP-Seq(SRA014231)/Homer	MGGAAGTGAAAC	-7.267	5		-0.8366	-240		-49.19	-87
Fli1(ETS)/CD8-FLI-ChIP-Seq(GSE20898)/Homer	TGCGTGGGYG	-10.54	-24		-0.6602	-274		-120.8	-47
Fosl2(bZIP)/3T3L1-Fosl2-ChIP-Seq(GSE56872)/Homer	GNCACGTG	-15.25	-23		-4.319	66		-192.8	105
Fox:Ebox(Forkhead,bHLH)/Panc1-Foxa2-ChIP-Seq(GSE47459)/Homer	RCAGGATGTGGT	-257.9	3		-35.54	32		-3325	37
FOXA1(Forkhead)/LNCAP-FOXA1-ChIP-Seq(GSE27824)/Homer	GGTTGCCATGGCAA	-340.7	1		-53.17	42		-3969	42
FOXA1(Forkhead)/MCF7-FOXA1-ChIP-Seq(GSE26831)/Homer	VCCACGTG	-345.1	1		-52.82	35		-3981	37
FOXA1:AR(Forkhead,NR)/LNCAP-AR-ChIP-Seq(GSE27824)/Homer	GRAASTGAAAST	-241.7	88		-0.8912	-27		-69.52	147
Foxa2(Forkhead)/Liver-Foxa2-ChIP-Seq(GSE25694)/Homer	RTTATGYAAB	-255.6	0		-46.41	29		-3817	31
Foxa3(Forkhead)/Liver-Foxa3-ChIP-Seq(GSE77670)/Homer	AGAGGAAGTG	-207	0		-50.13	29		-3188	27
Foxf1(Forkhead)/Lung-Foxf1-ChIP-Seq(GSE77951)/Homer	DGCACACGTG	-114.8	-3		-28.5	48		-1855	51
Foxh1(Forkhead)/hESC-FOXH1-ChIP-Seq(GSE29422)/Homer	TGGCAGTTGG	-6.612	-52		-3.276	56		-100.9	97
FOXK1(Forkhead)/HEK293-FOXK1-ChIP-Seq(GSE51673)/Homer	TGTTKCCTAGCAACM	-93.57	-12		-35.8	45		-2002	47
FOXK2(Forkhead)/U2OS-FOXK2-ChIP-Seq(E-MTAB-2204)/Homer	GGCMATGAAA	-73.16	-9		-14.59	52		-1336	61
FoxL2(Forkhead)/Ovary-FoxL2-ChIP-Seq(GSE60858)/Homer	CTGGCAGSCTGCCA	-126.6	0		-27.52	51		-1806	54
FOXM1(Forkhead)/MCF7-FOXM1-ChIP-Seq(GSE72977)/Homer	NHAACBGYYV	-345.8	5		-44.56	33		-3817	35
Foxo1(Forkhead)/RAW-Foxo1-ChIP-Seq(Fan_et_al.)/Homer	RTACGTGC	-46.43	-9		-15.08	61		-1001	65
Foxo3(Forkhead)/U2OS-Foxo3-ChIP-Seq(E-MTAB-2701)/Homer	NVCACGTG	-106.8	-6		-35.98	41		-1983	41
FOXP1(Forkhead)/H9-FOXP1-ChIP-Seq(GSE31006)/Homer	NYTTCCWGGAAR	-107.1	-2		-24.21	42		-1664	45
Fra1(bZIP)/BT549-Fra1-ChIP-Seq(GSE46166)/Homer	NATTTCCNGGAAAT	-19.42	0		-3.599	49		-168.1	102
Fra2(bZIP)/Striatum-Fra2-ChIP-Seq(GSE43429)/Homer	MCTCCCMCRCAB	-17.67	-10		-3.559	53		-202.6	113
FXR(NR),IR1/Liver-FXR-ChIP-Seq(Chong_et_al.)/Homer	MACAGGAAGT	-0.3913	-53		-2.343	185		-2.4	60
GABPA(ETS)/Jurkat-GABPa-ChIP-Seq(GSE17954)/Homer	ATTTCCTGTN	-15.12	1		-4.67	-54		-118	-48
GATA(Zf),IR3/iTreg-Gata3-ChIP-Seq(GSE20898)/Homer	GGCGGGAARN	-4.15	-133		-3.322	64		-214	139
GATA(Zf),IR4/iTreg-Gata3-ChIP-Seq(GSE20898)/Homer	TTTTATGGCM	-3.164	-159		-9.427	146		-236.9	145
GATA:SCL(Zf,bHLH)/Ter119-SCL-ChIP-Seq(GSE18720)/Homer	TGTCANYT	-2.848	6		-0.8125	-40		-10.64	25
Gata1(Zf)/K562-GATA1-ChIP-Seq(GSE18829)/Homer	KCCACGTGAC	-3.783	-117		-3.459	157		-127.1	201
Gata2(Zf)/K562-GATA2-ChIP-Seq(GSE18829)/Homer	YTGWCADY	-3.002	-149		-3.538	178		-144.6	224
GATA3(Zf),DR4/iTreg-Gata3-ChIP-Seq(GSE20898)/Homer	TGGGGAAGGGCM	-1.492	-186		-3.599	116		-97.62	134
GATA3(Zf),DR8/iTreg-Gata3-ChIP-Seq(GSE20898)/Homer	MTGATGCAAT	-3.69	-72		-4.272	117		-57.34	88
GATA3(Zf)/iTreg-Gata3-ChIP-Seq(GSE20898)/Homer	TBGCACGCAA	-2.656	-156		-3.117	161		-142.3	227
Gata4(Zf)/Heart-Gata4-ChIP-Seq(GSE35151)/Homer	ATATGCAAAT	-2.443	-176		-1.086	4		-176.7	210
Gata6(Zf)/HUG1N-GATA6-ChIP-Seq(GSE51936)/Homer	TTTTATKRGG	-2.442	-178		-2.254	91		-177.3	215
Gfi1b(Zf)/HPC7-Gfi1b-ChIP-Seq(GSE22178)/Homer	RTTTCTNAGAAA	-0.003691	7		-0.03929	-255		0	-265
GFX(?)/Promoter/Homer	GKVTCADRTTWC	-2.098	-15		-0.3571	-277		-10.05	-158
GFY(?)/Promoter/Homer	VGCTGWCAVB	-0.7809	-183		-1.235	-209		-45.4	-104
GFY-Staf(?,Zf)/Promoter/Homer	AGGCCTAG	-1.06	-174		-0.5849	-283		-48.28	-103
GLI3(Zf)/Limb-GLI3-ChIP-Chip(GSE11077)/Homer	CCCCTCCCCCAC	-0.01654	5		-0.3212	31		0	-20
GLIS3(Zf)/Thyroid-Glis3.GFP-ChIP-Seq(GSE103297)/Homer	WATGCAAATGAG	-1.2e-05	-3		-0.003442	4		0	3
GRE(NR),IR3/A549-GR-ChIP-Seq(GSE32465)/Homer	SSCMATWAAA	-99.41	214		-1.064	-67		-7.013	-51
GRE(NR),IR3/RAW264.7-GRE-ChIP-Seq(Unpublished)/Homer	MAATCACTGC	-104.4	195		-1.255	-47		-10.38	-29
GRHL2(CP2)/HBE-GRHL2-ChIP-Seq(GSE46194)/Homer	ATTTGCATAW	-15.3	-46		-11.84	32		-1240	45
GSC(Homeobox)/FrogEmbryos-GSC-ChIP-Seq(DRA000576)/Homer	TGCTGACTCA	0	-11		0	-6		0	3
Hand2(bHLH)/Mesoderm-Hand2-ChIP-Seq(GSE61475)/Homer	CYHATAAAAN	-3.176	60		-0.3323	-68		-4.796	21
HEB(bHLH)/mES-Heb-ChIP-Seq(GSE53233)/Homer	GATGACTCAGCA	-4.894	130		-1.122	134		-2.368	98
HIC1(Zf)/Treg-ZBTB29-ChIP-Seq(GSE99889)/Homer	TATGCWAATBAV	-21.98	-3		-16.63	253		-225	238
HIF-1a(bHLH)/MCF7-HIF1a-ChIP-Seq(GSE28352)/Homer	TACGTGCV	-2.078	92		-1.329	-81		-0.3599	-184
HIF-1b(HLH)/T47D-HIF1b-ChIP-Seq(GSE59937)/Homer	CCTTTTAWAGSC	-2.009	78		-0.2898	-235		-0.8339	-203
HIF2a(bHLH)/785_O-HIF2a-ChIP-Seq(GSE34871)/Homer	NWTAAYCYAATCAWN	-1.716	123		-0.4393	-110		-9.4e-05	-154
HINFP(Zf)/K562-HINFP.eGFP-ChIP-Seq(Encode)/Homer	VGCCATAAAA	-1.044	23		-0.6809	34		-0.6099	2
HLF(bZIP)/HSC-HLF.Flag-ChIP-Seq(GSE69817)/Homer	NATGASTCABNN	-4.074	-26		-5.041	34		-34.96	-43
Hnf1(Homeobox)/Liver-Foxa2-Chip-Seq(GSE25694)/Homer	NNATGASTCATH	-1.693	-45		-1.346	103		-11.34	119
HNF1b(Homeobox)/PDAC-HNF1B-ChIP-Seq(GSE64557)/Homer	HTGCTGAGTCAT	-0.1442	-83		-0.6457	11		-2.273	23
HNF4a(NR),DR1/HepG2-HNF4a-ChIP-Seq(GSE25021)/Homer	VVCCACGTGG	-4.506	56		-0.6519	44		-9.883	120
HNF6(Homeobox)/Liver-Hnf6-ChIP-Seq(ERP000394)/Homer	NCYAATAAAA	-2.976	46		-1.006	-66		-4.942	-54
HOXA1(Homeobox)/mES-Hoxa1-ChIP-Seq(SRP084292)/Homer	CWGGCGGGAA	-2.131	67		-0.326	-73		-1.536	-25
Hoxa10(Homeobox)/ChickenMSG-Hoxa10.Flag-ChIP-Seq(GSE86088)/Homer	GGATGACTCATC	-1.08	-113		-2.286	27		-19.32	10
Hoxa11(Homeobox)/ChickenMSG-Hoxa11.Flag-ChIP-Seq(GSE86088)/Homer	VDTTTCCCGCCA	-12.23	-50		-13.52	93		-516.2	94
Hoxa13(Homeobox)/ChickenMSG-Hoxa13.Flag-ChIP-Seq(GSE86088)/Homer	DATGASTCAT	-10.46	-65		-12.98	111		-557.1	115
HOXA2(Homeobox)/mES-Hoxa2-ChIP-Seq(Donaldson_et_al.)/Homer	AAGAACATWHTGTTC	-1.093	-30		-0.4681	-61		-4.004	-1
Hoxa9(Homeobox)/ChickenMSG-Hoxa9.Flag-ChIP-Seq(GSE86088)/Homer	RATGASTCAT	-11.45	-49		-8.013	-4		-280.4	6
HOXB13(Homeobox)/ProstateTumor-HOXB13-ChIP-Seq(GSE56288)/Homer	DRTGTTGCAA	-22.09	-20		-15.42	106		-1006	110
Hoxb4(Homeobox)/ES-Hoxb4-ChIP-Seq(GSE34014)/Homer	DATGASTCATHN	-2.116	-21		-0.1572	-166		-11.04	-13
Hoxc9(Homeobox)/Ainv15-Hoxc9-ChIP-Seq(GSE21812)/Homer	VTGACTCATC	-4.689	-68		-1.86	-3		-79.25	97
Hoxd10(Homeobox)/ChickenMSG-Hoxd10.Flag-ChIP-Seq(GSE86088)/Homer	GATGASTCATCN	-6.522	-97		-4.393	31		-359	78
Hoxd11(Homeobox)/ChickenMSG-Hoxd11.Flag-ChIP-Seq(GSE86088)/Homer	TGCAGTTCCMVNWRTGGCCA	-4.101	-144		-9.017	109		-481.6	117
Hoxd12(Homeobox)/ChickenMSG-Hoxd12.Flag-ChIP-Seq(GSE86088)/Homer	NGYCATAAAWCH	-1.2e-05	-135		-0.01392	1		-3.09	129
Hoxd13(Homeobox)/ChickenMSG-Hoxd13.Flag-ChIP-Seq(GSE86088)/Homer	GGAAGTGAAAST	-11.21	-62		-8.388	111		-573.3	128
HRE(HSF)/HepG2-HSF1-ChIP-Seq(GSE31477)/Homer	GGMGCTGTCCATGGTGCTGA	-0.1927	-54		-0.3293	-106		-1.016	-70
HRE(HSF)/Striatum-HSF1-ChIP-Seq(GSE38000)/Homer	TTSGCGCGAAAA	-0.00311	-44		-1.568	75		-0.01168	-70
IRF:BATF(IRF:bZIP)/pDC-Irf8-ChIP-Seq(GSE66899)/Homer	CTAATKGV	-1.18	71		-1.407	94		-0.003056	-48
IRF1(IRF)/PBMC-IRF1-ChIP-Seq(GSE43036)/Homer	TGCTGAGTCA	-0.3768	-54		-0.08874	-156		-2.204	-65
IRF2(IRF)/Erythroblas-IRF2-ChIP-Seq(GSE36985)/Homer	ATTGCATCAT	-0.7648	-50		-0.6548	-111		-3.736	-83
IRF3(IRF)/BMDM-Irf3-ChIP-Seq(GSE67343)/Homer	AWWWTGCTGAGTCAT	-2.862	111		-0.1559	-127		-0.7471	-78
IRF4(IRF)/GM12878-IRF4-ChIP-Seq(GSE32465)/Homer	GTCACGCTCSCTGM	-3.086	43		-0.3446	-116		-5.865	-18
IRF8(IRF)/BMDM-IRF8-ChIP-Seq(GSE77884)/Homer	NNTGTGGATTSS	-0.57	-78		-0.07194	-280		-5.067	-145
Isl1(Homeobox)/Neuron-Isl1-ChIP-Seq(GSE31456)/Homer	AGGTGHCAGACA	-1.158	33		-1.547	-43		-0.4991	-157
ISRE(IRF)/ThioMac-LPS-Expression(GSE23622)/Homer	ATTGCGCAAC	-0.09155	-26		-0.09588	-146		-0.04113	-117
Jun-AP1(bZIP)/K562-cJun-ChIP-Seq(GSE31477)/Homer	NRAACCRGTTYRAACCRGYT	-15.98	-9		-2.989	34		-164.7	112
JunB(bZIP)/DendriticCells-Junb-ChIP-Seq(GSE36099)/Homer	TYTGACCASWRG	-17.34	-5		-3.828	65		-167.1	110
JunD(bZIP)/K562-JunD-ChIP-Seq/Homer	CCATATATGGNM	-3.044	-58		-3.737	-48		-36.81	-98
KLF10(Zf)/HEK293-KLF10.GFP-ChIP-Seq(GSE58341)/Homer	NNNNNBAGATAWYATCTVHN	-1.193	27		-1.972	-148		-0.905	-285
KLF14(Zf)/HEK293-KLF14.GFP-ChIP-Seq(GSE58341)/Homer	HTTTCCCASG	-10.85	49		-3.442	-97		-40.95	-125
KLF3(Zf)/MEF-Klf3-ChIP-Seq(GSE44748)/Homer	NNDRCATGYCYNRRCATGYH	-12.3	7		-5.826	-55		-89.64	-76
Klf4(Zf)/mES-Klf4-ChIP-Seq(GSE11431)/Homer	NAGATWNBNATCTNN	-3.131	16		-0.8555	-256		-10.59	-197
KLF5(Zf)/LoVo-KLF5-ChIP-Seq(GSE49402)/Homer	GWAAYHTGAKMC	-10.02	-1		-1.308	-217		-76.79	-82
KLF6(Zf)/PDAC-KLF6-ChIP-Seq(GSE64557)/Homer	GAAASYGAAASY	-8.916	-19		-2.787	-126		-83.25	-77
Klf9(Zf)/GBM-Klf9-ChIP-Seq(GSE62211)/Homer	SMCAGTCWGAKGGAGGAGGC	-11.56	21		-2.043	-164		-66.37	-92
LEF1(HMG)/H1-LEF1-ChIP-Seq(GSE64758)/Homer	NRGVACABNVTGTYCY	-1.188	-11		-0.2839	-47		-2.595	28
Lhx1(Homeobox)/EmbryoCarcinoma-Lhx1-ChIP-Seq(GSE70957)/Homer	VAGRACAKWCTGTYC	-4.245	215		-1.301	14		0	-142
Lhx2(Homeobox)/HFSC-Lhx2-ChIP-Seq(GSE48068)/Homer	GGCCATAAATCA	-5.247	244		-1.829	68		0	-131
Lhx3(Homeobox)/Neuron-Lhx3-ChIP-Seq(GSE31456)/Homer	ATGAATATTCATGAG	-3.138	122		-1.131	-166		-0.7142	-240
LRF(Zf)/Erythroblasts-ZBTB7A-ChIP-Seq(GSE74977)/Homer	TGWAAYCTGABACCB	0	-7		-1.8e-05	-1		0	3
LXRE(NR),DR4/RAW-LXRb.biotin-ChIP-Seq(GSE21512)/Homer	AGGCCTRG	-2e-06	-1		-0.000228	-9		0	-9
MafA(bZIP)/Islet-MafA-ChIP-Seq(GSE30298)/Homer	NRRRCAWGTCCDGRCATGYY	-16.76	6		-6.188	81		-137	79
MafB(bZIP)/BMM-Mafb-ChIP-Seq(GSE75722)/Homer	GYMATAAAAH	-7.785	18		-5.059	162		-46.61	103
MafF(bZIP)/HepG2-MafF-ChIP-Seq(GSE31477)/Homer	GGYAATGAAA	-2.014	-8		-0.6512	24		-8.67	91
MafK(bZIP)/C2C12-MafK-ChIP-Seq(GSE36030)/Homer	RRCATGYCYRGRCATGYYYN	-7.639	5		-3.512	95		-52.52	80
Max(bHLH)/K562-Max-ChIP-Seq(GSE31477)/Homer	RRCATGYCYRGRCATGYYYN	-8.842	44		-1.93	-86		-33.24	-56
Maz(Zf)/HepG2-Maz-ChIP-Seq(GSE31477)/Homer	VAGRACAKNCTGTBC	-6.951	-8		-2.559	-124		-56.56	-85
Mef2a(MADS)/HL1-Mef2a.biotin-ChIP-Seq(GSE21529)/Homer	NTATYGATCH	0	-4		0	-3		0	2
Mef2b(MADS)/HEK293-Mef2b.V5-ChIP-Seq(GSE67450)/Homer	TGATTRATGGCY	0	-5		-1e-06	0		0	2
Mef2c(MADS)/GM12878-Mef2c-ChIP-Seq(GSE32465)/Homer	AGATSTNDNNDSAGATAASN	0	-5		0	0		0	2
Mef2d(MADS)/Retina-Mef2d-ChIP-Seq(GSE61391)/Homer	GCTGASTCAGCA	-0.3344	-13		-1.014	79		-0.2695	9
Meis1(Homeobox)/MastCells-Meis1-ChIP-Seq(GSE48085)/Homer	RGRACASNSTGTYCYB	-3.114	-72		-6.654	80		-46.72	5
MITF(bHLH)/MastCells-MITF-ChIP-Seq(GSE48085)/Homer	CVGTSCTCCC	-5.593	-34		-2.709	-79		-63.37	-46
MNT(bHLH)/HepG2-MNT-ChIP-Seq(Encode)/Homer	NNNCTTTCCAGGAAA	-7.641	88		-1.084	-144		-12.96	-95
Mouse_Recombination_Hotspot(Zf)/Testis-DMC1-ChIP-Seq(GSE24438)/Homer	AWWNTGCTGAGTCAT	-0.04397	-56		-0.4695	-37		-0.3937	-41
MYB(HTH)/ERMYB-Myb-ChIPSeq(GSE22095)/Homer	AGAAATGACTTCCCT	-4.199	-51		-4.003	3		-53.65	-29
Myf5(bHLH)/GM-Myf5-ChIP-Seq(GSE24852)/Homer	GNCTGTASTRNTGBCTCHTT	-9.185	118		-2.397	142		-9.606	76
MYNN(Zf)/HEK293-MYNN.eGFP-ChIP-Seq(Encode)/Homer	AGGAARCAGCTG	-1.692	-56		-1.052	-8		-14.12	51
MyoD(bHLH)/Myotube-MyoD-ChIP-Seq(GSE21614)/Homer	CTGTCTGG	-5.821	93		-0.6798	96		-8.099	154
MyoG(bHLH)/C2C12-MyoG-ChIP-Seq(GSE36024)/Homer	ANTTMRCASBNNNGTGYKAAN	-9.332	91		-3.527	170		-16.66	82
Nanog(Homeobox)/mES-Nanog-ChIP-Seq(GSE11724)/Homer	CCTGCTGAGH	-1.32	-100		-1.415	-151		-20.78	-113
NeuroD1(bHLH)/Islet-NeuroD1-ChIP-Seq(GSE30298)/Homer	GTCWGCTGTYYCTCT	-9.139	-46		-4.654	224		-140.4	240
NeuroG2(bHLH)/Fibroblast-NeuroG2-ChIP-Seq(GSE75910)/Homer	ATGMATATDC	-7.75	45		-3.339	254		-27.79	208
NF1(CTF)/LNCAP-NF1-ChIP-Seq(Unpublished)/Homer	TTCCKNAGAA	-195.1	12		-76.18	85		-564.7	67
NF1:FOXA1(CTF,Forkhead)/LNCAP-FOXA1-ChIP-Seq(GSE27824)/Homer	AGATGKDGAGATAAG	-68.02	-5		-19.62	67		-716.7	65
NF1-halfsite(CTF)/LNCaP-NF1-ChIP-Seq(Unpublished)/Homer	CTGCCWVCTTTTRTA	-90.74	-4		-44.33	83		-731.3	74
NFAT(RHD)/Jurkat-NFATC1-ChIP-Seq(Jolma_et_al.)/Homer	TGGAACAGMA	-0.7439	-44		-0.4077	-104		-2.886	-47
NFAT:AP1(RHD,bZIP)/Jurkat-NFATC1-ChIP-Seq(Jolma_et_al.)/Homer	ATGAATWATTCATGA	-0.9077	15		-0.05929	-109		-0.5238	-47
NF-E2(bZIP)/K562-NFE2-ChIP-Seq(GSE31477)/Homer	YCCDNTCCAGGTTTT	-23.21	96		-1.24	-95		-44.84	7
NFE2L2(bZIP)/HepG2-NFE2L2-ChIP-Seq(Encode)/Homer	GCACGTACCC	-17.57	94		-1.053	-85		-35.64	25
NFIL3(bZIP)/HepG2-NFIL3-ChIP-Seq(Encode)/Homer	TTAACCCTTTVNKKN	-9.329	17		-5.267	-19		-54.81	-69
NFkB-p50,p52(RHD)/Monocyte-p50-ChIP-Chip(Schreiber_et_al.)/Homer	TRCATTCCAG	-1.161	67		-1.221	144		-0.005322	28
NFkB-p65(RHD)/GM12787-p65-ChIP-Seq(GSE19485)/Homer	GAAAGTGAAAGT	-0.2496	-20		-3.448	265		-0.2435	39
NFkB-p65-Rel(RHD)/ThioMac-LPS-Expression(GSE23622)/Homer	TGGTACATTCCA	-5.571	125		-2.746	93		-3.374	-38
NFY(CCAAT)/Promoter/Homer	AAACCACARM	-14.63	24		-5.392	-61		-76.45	-88
Nkx2.1(Homeobox)/LungAC-Nkx2.1-ChIP-Seq(GSE43252)/Homer	ACTGAAACCA	-0.003505	3		-3.366	192		0	-96
Nkx2.2(Homeobox)/NPC-Nkx2.2-ChIP-Seq(GSE61673)/Homer	ATTTTCCATT	-0.001007	8		-0.07212	-51		0	-78
Nkx2.5(Homeobox)/HL1-Nkx2.5.biotin-ChIP-Seq(GSE21529)/Homer	CCWTTGTYYB	-0.001045	10		-0.3471	-18		0	-89
Nkx3.1(Homeobox)/LNCaP-Nkx3.1-ChIP-Seq(GSE28264)/Homer	CCWGGAATGY	-0.4353	46		-0.01936	-36		-3e-06	-17
Nkx6.1(Homeobox)/Islet-Nkx6.1-ChIP-Seq(GSE40975)/Homer	WAABTAGGTCAV	-0.6239	47		-0.7112	9		-0.000368	-74
n-Myc(bHLH)/mES-nMyc-ChIP-Seq(GSE11431)/Homer	GGAAATTCCC	-5.031	17		-1.943	-87		-24.26	-73
NPAS(bHLH)/Liver-NPAS-ChIP-Seq(GSE39860)/Homer	AGTTTCASTTTC	-3.749	65		-0.1568	-251		-5.403	-132
NPAS2(bHLH)/Liver-NPAS2-ChIP-Seq(GSE39860)/Homer	WNTGCTGASTCAGCANWTTY	-4.897	97		-0.8121	-156		-5.049	-127
Nr5a2(NR)/mES-Nr5a2-ChIP-Seq(GSE19019)/Homer	SAAACCACAG	-1.52	-25		-7.025	315		-6.838	125
Nr5a2(NR)/Pancreas-LRH1-ChIP-Seq(GSE34295)/Homer	GCACAYAGTAGGKCY	-2.438	46		-5.139	306		-3.16	106
NRF(NRF)/Promoter/Homer	AAWCTAGGTCARDNN	-3.275	75		-1.933	-157		-3.636	-243
NRF1(NRF)/MCF7-NRF1-ChIP-Seq(Unpublished)/Homer	GAGCCTGGTACTGWGCCTGR	-4.044	88		-3.299	-92		-4.044	-240
Nrf2(bZIP)/Lymphoblast-Nrf2-ChIP-Seq(GSE37589)/Homer	BSTTCTRGAABVTTCYAGAA	-26.01	115		-1.905	-35		-34.26	-2
Nur77(NR)/K562-NR4A1-ChIP-Seq(GSE31363)/Homer	CRGCTGBNGNSNNSAGATAA	-6.864	188		-1.25	8		-0.971	-69
OCT:OCT(POU,Homeobox)/NPC-Brn1-ChIP-Seq(GSE35496)/Homer	AGTTTCAKTTTC	-0.3229	-40		-0.3746	-148		-1.078	-117
OCT:OCT(POU,Homeobox)/NPC-OCT6-ChIP-Seq(GSE43916)/Homer	NGTGTTCAVTSAAGCGKAAA	-0.008789	20		-0.08264	-88		0	-121
OCT:OCT(POU,Homeobox,IR1)/NPC-Brn2-ChIP-Seq(GSE35496)/Homer	NNYTAATTAR	-2.457	144		-1.458	1		-0.002262	-146
OCT:OCT-short(POU,Homeobox)/NPC-OCT6-ChIP-Seq(GSE43916)/Homer	TGACCTTTNCNT	-0.3073	20		-0.5212	14		-0.00155	-37
Oct2(POU,Homeobox)/Bcell-Oct2-ChIP-Seq(GSE21512)/Homer	VBSYGTCTGG	-0.9267	-132		-0.4596	-197		-21.99	-45
Oct4(POU,Homeobox)/mES-Oct4-ChIP-Seq(GSE11431)/Homer	AGTAAACAAAAAAGAACAND	-3.17	-41		-0.1129	-235		-32.84	-15
Oct4:Sox17(POU,Homeobox,HMG)/F9-Sox17-ChIP-Seq(GSE44553)/Homer	GTCATGCHTGRCTGS	-4.22	9		-0.5674	-9		-20.82	121
OCT4-SOX2-TCF-NANOG(POU,Homeobox,HMG)/mES-Oct4-ChIP-Seq(GSE11431)/Homer	RGGGCACTAACY	-0.2576	-152		-0.2417	-6		-13	148
Oct6(POU,Homeobox)/NPC-Pou3f1-ChIP-Seq(GSE35496)/Homer	CYRCATTCCA	-2.078	23		-0.775	-146		-4.431	-122
Olig2(bHLH)/Neuron-Olig2-ChIP-Seq(GSE30882)/Homer	TTCAAAWTAAAAGTC	-14.91	47		-8.964	316		-54.89	239
Otx2(Homeobox)/EpiLC-Otx2-ChIP-Seq(GSE56098)/Homer	CCWGGAATGY	-0.000868	-260		-1.754	139		-36.97	192
p53(p53)/mES-cMyc-ChIP-Seq(GSE11431)/Homer	GGGGCTYGKCTGGGA	-0.474	-10		-1.756	163		-0.6895	38
p53(p53)/Saos-p53-ChIP-Seq(GSE15780)/Homer	YCTTTGTTCC	-2.625	-28		-2.089	22		-17.19	7
p53(p53)/Saos-p53-ChIP-Seq/Homer	GARTGGTCATCGCCC	-2.625	-28		-2.089	22		-17.19	7
p63(p53)/Keratinocyte-p63-ChIP-Seq(GSE17611)/Homer	HNRAATCAAT	-3.52	10		-1.538	-31		-14.25	-16
p73(p53)/Trachea-p73-ChIP-Seq(PRJNA310161)/Homer	NBWGATAAGR	-5.641	19		-1.901	6		-26.91	31
PAX3:FKHR-fusion(Paired,Homeobox)/Rh4-PAX3:FKHR-ChIP-Seq(GSE19063)/Homer	ATGAATATTC	-0.9642	46		-0.1317	-114		-0.03949	-93
PAX5(Paired,Homeobox),condensed/GM12878-PAX5-ChIP-Seq(GSE32465)/Homer	ACCRTGACTAATTNN	-1.09	38		-0.533	-142		-0.247	-162
PAX5(Paired,Homeobox)/GM12878-PAX5-ChIP-Seq(GSE32465)/Homer	GGTGYTGACAGS	-1.702	81		-1.519	52		-0.2488	-66
PAX6(Paired,Homeobox)/Forebrain-Pax6-ChIP-Seq(GSE66961)/Homer	YCTTATCTBN	-0.2471	-124		-1.524	27		-8.25	9
Pax7(Paired,Homeobox),long/Myoblast-Pax7-ChIP-Seq(GSE25064)/Homer	TAATTAGN	-0.6787	-62		-0.2382	-75		-4.388	23
Pax7(Paired,Homeobox),longest/Myoblast-Pax7-ChIP-Seq(GSE25064)/Homer	GGYAGCAYDTGCTDCCCNNN	-0.1489	18		0	-2		0	27
Pax7(Paired,Homeobox)/Myoblast-Pax7-ChIP-Seq(GSE25064)/Homer	GRTGMTRGAGCC	-0.02526	-14		-1.272	44		-5.3e-05	-102
Pax8(Paired,Homeobox)/Thyroid-Pax8-ChIP-Seq(GSE26938)/Homer	TATCGATNAN	-1.424	21		-3.336	132		-1.816	-48
PBX1(Homeobox)/MCF7-PBX1-ChIP-Seq(GSE28007)/Homer	GYCATCMATCAT	-0.01977	-89		-2.246	-88		-1.289	-221
PBX2(Homeobox)/K562-PBX2-ChIP-Seq(Encode)/Homer	SAGATAAGRV	-4.718	6		-0.392	-239		-25.13	-69
Pbx3(Homeobox)/GM12878-PBX3-ChIP-Seq(GSE32465)/Homer	CCATTGTTNY	-1.685	-38		-3.749	-40		-10.32	-164
Pdx1(Homeobox)/Islet-Pdx1-ChIP-Seq(SRA008281)/Homer	GCAGCCAAGCRTGACH	-3.315	29		-1.77	108		-9.643	81
PGR(NR)/EndoStromal-PGR-ChIP-Seq(GSE69539)/Homer	NAHCAGCTGD	-127	178		-2.449	2		-15.68	-36
Phox2a(Homeobox)/Neuron-Phox2a-ChIP-Seq(GSE31456)/Homer	CACAGCAGGGGG	-0.1037	-11		-0.8805	87		-0.002659	-3
Phox2b(Homeobox)/CLBGA-PHOX2B-ChIP-Seq(GSE90683)/Homer	ACTTTCGTTTCT	-0.08575	-19		-0.3757	42		-0.005959	21
Pit1(Homeobox)/GCrat-Pit1-ChIP-Seq(GSE58009)/Homer	TWGHWACAWTGTWDC	-1.241	-88		-0.2853	-138		-13.8	14
Pit1+1bp(Homeobox)/GCrat-Pit1-ChIP-Seq(GSE58009)/Homer	TGATKGATGR	-0.708	18		-0.2131	23		-0.2187	47
Pitx1(Homeobox)/Chicken-Pitx1-ChIP-Seq(GSE38910)/Homer	AACAGCTG	-1e-06	-49		-0.00737	-52		-0.003282	-11
Pitx1:Ebox(Homeobox,bHLH)/Hindlimb-Pitx1-ChIP-Seq(GSE41591)/Homer	TAATCAATTA	-1.415	14		-0.1683	-31		-2.1	43
Pknox1(Homeobox)/ES-Prep1-ChIP-Seq(GSE63282)/Homer	TGACANARRCCAGRC	-1.124	-60		-2.581	-97		-8.207	-181
PPARa(NR),DR1/Liver-Ppara-ChIP-Seq(GSE47954)/Homer	TGCCAGCB	-3.723	108		-1.221	81		-1.883	31
PPARE(NR),DR1/3T3L1-Pparg-ChIP-Seq(GSE13511)/Homer	SARTGGAAAAWRTGAGTCAB	-1.839	63		-3.139	229		-1.016	42
PR(NR)/T47D-PR-ChIP-Seq(GSE31130)/Homer	ABTTCYYRRGAA	-94	59		-1.242	-39		-90.82	114
PRDM1(Zf)/Hela-PRDM1-ChIP-Seq(GSE31477)/Homer	YCWGGAATGY	-0.1809	-59		-0.1131	-31		-1.175	37
PRDM10(Zf)/HEK293-PRDM10.eGFP-ChIP-Seq(Encode)/Homer	BBCTTATCTS	-0.4303	-21		-0.07791	-159		-0.963	-89
PRDM14(Zf)/H1-PRDM14-ChIP-Seq(GSE22767)/Homer	NWAACCACADNN	-0.002514	-52		-0.2019	-36		-0.05449	-21
PRDM15(Zf)/ESC-Prdm15-ChIP-Seq(GSE73694)/Homer	TAATCHGATTAC	-0.9701	-42		-0.4991	-100		-4.357	-42
PRDM9(Zf)/Testis-DMC1-ChIP-Seq(GSE35498)/Homer	YDGHTACAWTGTADC	-2.628	-43		-0.7582	110		-22.41	222
Prop1(Homeobox)/GHFT1-PROP1.biotin-ChIP-Seq(GSE77302)/Homer	TTCTAGAABNTTCTA	-0.02748	-5		-1.644	137		0	-40
PSE(SNAPc)/K562-mStart-Seq/Homer	AGATAASR	-0.3507	-5		-0.3971	-21		-0.1763	-28
Ptf1a(bHLH)/Panc1-Ptf1a-ChIP-Seq(GSE47459)/Homer	ACTYKNATTCGTGNTACTTC	-3.322	18		-3.483	278		-11.27	176
PU.1(ETS)/ThioMac-PU.1-ChIP-Seq(GSE21512)/Homer	SRGTTTCAAA	-11.6	58		-0.2844	-245		-38.45	-33
PU.1:IRF8(ETS:IRF)/pDC-Irf8-ChIP-Seq(GSE66899)/Homer	RGGTCADNNAGAGGTCAV	-0.5987	-83		-0.1497	-204		-6.347	-78
PU.1-IRF(ETS:IRF)/Bcell-PU.1-ChIP-Seq(GSE21512)/Homer	ACWTCAAAGG	-0.8279	-58		-0.65	-199		-4.515	-157
RAR:RXR(NR),DR5/ES-RAR-ChIP-Seq(GSE56893)/Homer	AAYTAGGTCA	-2.83	2		-1.668	9		-11.12	-32
RAR:RXR(NR),DR5/ES-RAR-ChIP-Seq(GSE56893)/Homer	AAYTAGGTCA	-0.1751	31		-0.2476	84		0	77
RARa(NR)/K562-RARa-ChIP-Seq(Encode)/Homer	CCAGGAACAG	-0.01614	22		-0.005537	13		0	0
RARg(NR)/ES-RARg-ChIP-Seq(GSE30538)/Homer	YATGCATATRCATRT	-0.378	40		-3.13	252		-1e-06	-6
RBPJ:Ebox(?,bHLH)/Panc1-Rbpj1-ChIP-Seq(GSE47459)/Homer	ARGAGGMCAAAATGW	-4.916	60		-0.5797	28		-10.74	121
Rbpj1(?)/Panc1-Rbpj1-ChIP-Seq(GSE47459)/Homer	GCTGTGGTTW	-5.944	-15		-6.748	128		-50.64	58
REST-NRSF(Zf)/Jurkat-NRSF-ChIP-Seq/Homer	CCWTTGTY	-4.752	-125		-16.96	144		-438.7	135
Reverb(NR),DR2/RAW-Reverba.biotin-ChIP-Seq(GSE45914)/Homer	GKTAATGR	-0.2961	24		-0.2196	33		-0.000157	19
RFX(HTH)/K562-RFX3-ChIP-Seq(SRA012198)/Homer	BAACAGCTGT	-3.045	-83		-1.011	-194		-53.66	-50
Rfx1(HTH)/NPC-H3K4me1-ChIP-Seq(GSE16256)/Homer	GCCATCTGTT	-2.709	-80		-0.4434	-239		-45.59	-43
Rfx2(HTH)/LoVo-RFX2-ChIP-Seq(GSE49402)/Homer	CCATTGTATGCAAAT	-3.507	-81		-0.5272	-248		-65.53	-39
Rfx5(HTH)/GM12878-Rfx5-ChIP-Seq(GSE31477)/Homer	GAGGTCAAAGGTCA	-3.598	-68		-2.737	-75		-54.84	-52
Rfx6(HTH)/Min6b1-Rfx6.HA-ChIP-Seq(GSE62844)/Homer	YCATYAATCA	-11.25	12		-5.591	44		-72.72	13
Ronin(THAP)/ES-Thap11-ChIP-Seq(GSE51522)/Homer	RTCACSCCAY	-1.273	-203		-0.3509	-317		-97.91	-57
RORa(NR)/Liver-Rora-ChIP-Seq(GSE101115)/Homer	RSCACTYRAG	-1.689	18		-2.073	61		-2.893	-37
RORg(NR)/Liver-Rorc-ChIP-Seq(GSE101115)/Homer	CCTCATGGTGYCYTWYTCCCTTGTG	-1.357	-83		-2.956	101		-15.65	36
RORgt(NR)/EL4-RORgt.Flag-ChIP-Seq(GSE56019)/Homer	CCTTTGATST	-0.8296	-74		-0.9014	20		-6.842	52
RORgt(NR)/EL4-RORgt.Flag-ChIP-Seq(GSE56019)/Homer	BCCATTGTTC	-0.8296	-74		-0.9014	20		-6.842	52
RUNX(Runt)/HPC7-Runx1-ChIP-Seq(GSE22178)/Homer	VCAKCTGGNNNCCAGMTGBN	-1.95	54		-2.577	84		-1.67	-61
RUNX1(Runt)/Jurkat-RUNX1-ChIP-Seq(GSE29180)/Homer	TAGGGCAAAGGTCA	-1.823	1		-1.475	9		-5.323	-23
RUNX2(Runt)/PCa-RUNX2-ChIP-Seq(GSE33889)/Homer	GTTAATNATTAA	-4.338	179		-2.146	111		-0.07773	-64
RUNX-AML(Runt)/CD4+-PolII-ChIP-Seq(Barski_et_al.)/Homer	WAVTCACCMTAASYDAAAAG	-4.337	113		-0.9402	27		-2.583	15
RXR(NR),DR1/3T3L1-RXR-ChIP-Seq(GSE13511)/Homer	CGGTCACSCCAC	-1.898	36		-2.104	138		-2.594	30
SCL(bHLH)/HPC7-Scl-ChIP-Seq(GSE13511)/Homer	CTTTCANTATGACTV	-14.54	-25		-14.63	361		-176	341
SCRT1(Zf)/HEK293-SCRT1.eGFP-ChIP-Seq(Encode)/Homer	NGNTCTAGAACCNGV	-0.2243	11		-3.141	207		-0.001335	-41
SF1(NR)/H295R-Nr5a1-ChIP-Seq(GSE44220)/Homer	CTTTGATGTGSB	-1.487	30		-3.099	241		-1.5	70
Six1(Homeobox)/Myoblast-Six1-ChIP-Chip(GSE20150)/Homer	NAACAGCTGG	-7.776	97		-11.44	99		-11.26	-78
Six2(Homeobox)/NephronProgenitor-Six2-ChIP-Seq(GSE39837)/Homer	ASWTCAAAGG	-4.301	77		-2.846	51		-5.695	-62
Six4(Homeobox)/MCF7-SIX4-ChIP-Seq(Encode)/Homer	CCATTGTTYB	-12.16	156		-9.421	153		-7.681	-45
Slug(Zf)/Mesoderm-Snai2-ChIP-Seq(GSE61475)/Homer	GAGSCCGAGC	-0.203	14		-0.8488	121		-6.2e-05	21
Smad2(MAD)/ES-SMAD2-ChIP-Seq(GSE29422)/Homer	AGGVNCCTTTGT	-1.249	-136		-4.329	128		-34.92	59
Smad3(MAD)/NPC-Smad3-ChIP-Seq(GSE36673)/Homer	HWWGTCAGCAWWTTT	-9.23	-29		-12.7	42		-109.9	0
Smad4(MAD)/ESC-SMAD4-ChIP-Seq(GSE29422)/Homer	VNAGGKCAAAGGTCA	-2.721	-41		-2.018	67		-23.6	75
Sox10(HMG)/SciaticNerve-Sox3-ChIP-Seq(GSE35132)/Homer	RRSCACTYAA	-10.88	7		-3.834	136		-75.52	133
Sox15(HMG)/CPA-Sox15-ChIP-Seq(GSE62909)/Homer	VCAGCTGYTG	-6.876	4		-0.6098	77		-47.15	253
Sox17(HMG)/Endoderm-Sox17-ChIP-Seq(GSE61475)/Homer	TWVGGTCCGC	-9.774	59		-0.5623	8		-30.04	162
Sox2(HMG)/mES-Sox2-ChIP-Seq(GSE11431)/Homer	RGGTCTCTAACY	-12.15	51		-1.868	118		-45.75	176
Sox3(HMG)/NPC-Sox3-ChIP-Seq(GSE33059)/Homer	GGTTAAWCATTAA	-13.12	35		-2.619	151		-60.32	185
Sox4(HMG)/proB-Sox4-ChIP-Seq(GSE50066)/Homer	GCAACAGGTG	-15.32	36		-2.328	91		-68.31	152
Sox6(HMG)/Myotubes-Sox6-ChIP-Seq(GSE32627)/Homer	GTGGGCCCCA	-6.502	44		-0.6598	-28		-21.99	91
Sox9(HMG)/Limb-SOX9-ChIP-Seq(GSE73225)/Homer	WDNCTGGGCA	-3.898	-36		-1.627	113		-37.19	177
Sp1(Zf)/Promoter/Homer	ATGCATWATGCATRW	-31	8		-6.18	-55		-198.2	-37
Sp2(Zf)/HEK293-Sp2.eGFP-ChIP-Seq(Encode)/Homer	YTAATTRAWWCCAGATGT	-21.7	7		-2.791	-127		-166.5	-40
Sp5(Zf)/mES-Sp5.Flag-ChIP-Seq(GSE72989)/Homer	BTBRAGTGSN	-19.82	-6		-7.071	-42		-221.9	-32
SPDEF(ETS)/VCaP-SPDEF-ChIP-Seq(SRA014231)/Homer	GGGRAARRGRMCAGMTG	-20.54	11		-7.863	5		-150	-4
SpiB(ETS)/OCILY3-SPIB-ChIP-Seq(GSE56857)/Homer	DGTCCCYRGGGA	-2.117	-7		-0.1573	-266		-9.222	-127
Srebp1a(bHLH)/HepG2-Srebp1a-ChIP-Seq(GSE31477)/Homer	NYTAATCCYB	-0.6642	69		-0.04312	-88		0	-89
Srebp2(bHLH)/HepG2-Srebp2-ChIP-Seq(GSE31477)/Homer	MACCTTCYATGGCTCCCTAKTGCCY	-0.07158	36		-0.04244	-80		0	-104
STAT1(Stat)/HelaS3-STAT1-ChIP-Seq(GSE12782)/Homer	NDGTAATTAC	-7.017	58		-6.62	61		-21.68	-60
Stat3(Stat)/mES-Stat3-ChIP-Seq(GSE11431)/Homer	AGGTGTCA	-7.36	-38		-8.679	34		-98.35	-5
Stat3+il21(Stat)/CD4-Stat3-ChIP-Seq(GSE19198)/Homer	CARRGKBCAAAGTYCA	-8.885	-31		-9.628	59		-100.8	17
STAT4(Stat)/CD4-Stat4-ChIP-Seq(GSE22104)/Homer	GCTATTTTTAGC	-6.694	-12		-8.383	74		-55.62	1
STAT5(Stat)/mCD4+-Stat5-ChIP-Seq(GSE12346)/Homer	ACTTTCACTTTC	-4.941	141		-3.409	20		-1.852	-162
STAT6(Stat)/CD4-Stat6-ChIP-Seq(GSE22104)/Homer	NTAATBNAATTA	-0.6207	15		-0.5441	-34		-0.1687	-62
STAT6(Stat)/Macrophage-Stat6-ChIP-Seq(GSE38377)/Homer	AGGTCANTGACCTB	-1.601	82		-0.7141	-73		-0.1129	-129
T1ISRE(IRF)/ThioMac-Ifnb-Expression/Homer	GGCCYCCTGCTGDGH	-1.519	34		-1.26	37		-1.461	-30
TATA-Box(TBP)/Promoter/Homer	AACATCTGGA	-0.8513	-148		-0.7482	-141		-25.14	-18
Tbet(T-box)/CD8-Tbet-ChIP-Seq(GSE33802)/Homer	AAACMATTAN	-0.2382	38		-0.1406	3		0	-22
Tbox:Smad(T-box,MAD)/ESCd5-Smad2_3-ChIP-Seq(GSE29422)/Homer	AAGGTGTKAA	-0.2786	-86		-1.737	-25		-3.88	-92
Tbr1(T-box)/Cortex-Tbr1-ChIP-Seq(GSE71384)/Homer	TAATCCCN	-0.382	39		-1.909	164		-2.2e-05	-29
Tbx20(T-box)/Heart-Tbx20-ChIP-Seq(GSE29636)/Homer	ATTTGCATAACAATG	-5.287	-56		-1.799	65		-80.86	168
Tbx21(T-box)/GM12878-TBX21-ChIP-Seq(Encode)/Homer	TGACCTTTGCCCCA	-0.1723	51		-0.1144	-2		0	-47
Tbx5(T-box)/HL1-Tbx5.biotin-ChIP-Seq(GSE21529)/Homer	NNVVCAGCTGBN	-0.07631	-48		-2.567	188		-0.2756	9
Tbx6(T-box)/ESC-Tbx6-ChIP-Seq(GSE93524)/Homer	VAGGTCACNSTGACC	-0.2794	1		-1.895	182		-0.01335	17
Tcf12(bHLH)/GM12878-Tcf12-ChIP-Seq(GSE32465)/Homer	NTNATGCAAYMNNHTGMAAY	-13.76	40		-3.524	220		-56.37	210
Tcf21(bHLH)/ArterySmoothMuscle-Tcf21-ChIP-Seq(GSE61369)/Homer	RCCATMTGTT	-9.536	125		-2.648	172		-9.528	93
Tcf3(HMG)/mES-Tcf3-ChIP-Seq(GSE11724)/Homer	VNRVCAGCTGGY	-0.1042	-132		-1.535	104		-6.778	76
TCF4(bHLH)/SHSY5Y-TCF4-ChIP-Seq(GSE96915)/Homer	NAGTTTCABTHTGACTNW	-8.937	75		-2.287	214		-20.16	199
Tcf7(HMG)/GM12878-TCF7-ChIP-Seq(Encode)/Homer	GTCCCCWGGGGA	-1.422	30		-0.9484	48		-1.191	11
Tcfcp2l1(CP2)/mES-Tcfcp2l1-ChIP-Seq(GSE11431)/Homer	ACATGCCCGGGCAT	-5.905	-37		-1.354	-47		-67.75	75
TCFL2(HMG)/K562-TCF7L2-ChIP-Seq(GSE29196)/Homer	YTAATYNRATTA	-0.03024	-95		-1.124	41		-1.86	-3
TEAD(TEA)/Fibroblast-PU.1-ChIP-Seq(Unpublished)/Homer	ATTAACACCT	-6.335	85		-0.3967	-54		-10.34	62
TEAD1(TEAD)/HepG2-TEAD1-ChIP-Seq(Encode)/Homer	AAGCACTTAA	-3.786	-56		-1.869	60		-48.79	124
TEAD2(TEA)/Py2T-Tead2-ChIP-Seq(GSE55709)/Homer	GGTCACCTGAGGTCA	-2.579	-37		-0.7991	-31		-19.65	68
TEAD3(TEA)/HepG2-TEAD3-ChIP-Seq(Encode)/Homer	AGGTCAAGGTCA	-6.189	-23		-1.261	-10		-60.95	112
TEAD4(TEA)/Tropoblast-Tead4-ChIP-Seq(GSE37350)/Homer	BTCAAGGTCA	-7.999	-6		-3.115	104		-66.19	124
TFE3(bHLH)/MEF-TFE3-ChIP-Seq(GSE75757)/Homer	AAGGKGRCGCAGGCA	-2.119	-104		-3.862	-30		-46.91	-68
Tgif1(Homeobox)/mES-Tgif1-ChIP-Seq(GSE55404)/Homer	ACCATCTGTT	-4.99	-64		-6.979	74		-87	39
Tgif2(Homeobox)/mES-Tgif2-ChIP-Seq(GSE55404)/Homer	CAAGGHCANV	-19.5	-10		-10.53	89		-253.5	87
THRa(NR)/C17.2-THRa-ChIP-Seq(GSE38347)/Homer	DAGGTGTBAA	-0.1836	55		-0.000198	-19		0	-29
THRb(NR)/HepG2-THRb.Flag-ChIP-Seq(Encode)/Homer	AGGTGTGAAA	-0.3974	-82		-0.0242	-33		-4.85	110
THRb(NR)/Liver-NR1A2-ChIP-Seq(GSE52613)/Homer	KTGACCTTGA	-4.611	115		-0.0489	7		-2.699	119
Tlx?(NR)/NPC-H3K4me1-ChIP-Seq(GSE16256)/Homer	AGGTGTGAAM	-102.5	12		-33.48	95		-301	78
TR4(NR),DR1/Hela-TR4-ChIP-Seq(GSE24685)/Homer	YTKGATAHAGTATTCTWGGTNGGCA	-2.441	123		-0.08166	-81		-0.06186	-45
Twist(bHLH)/HMLE-TWIST1-ChIP-Seq(Chang_et_al)/Homer	WGGGGATTTCCC	-4.446	151		-1.946	129		-0.9007	-8
Unknown(Homeobox)/Limb-p300-ChIP-Seq/Homer	AGGTCAAGGTCA	-9.382	-70		-8.239	94		-498.7	108
Unknown-ESC-element(?)/mES-Nanog-ChIP-Seq(GSE11724)/Homer	BTCAAGGTCA	-20.94	10		-7.207	221		-162.9	216
USF1(bHLH)/GM12878-Usf1-ChIP-Seq(GSE32465)/Homer	CGTGGGTGGTCC	-5.092	-45		-1.863	-115		-67.04	-28
Usf2(bHLH)/C2C12-Usf2-ChIP-Seq(GSE36030)/Homer	TTAATTNAATTA	-4.591	6		-1.054	-179		-23.67	-92
VDR(NR),DR3/GM10855-VDR+vitD-ChIP-Seq(GSE22484)/Homer	RAACAATGGN	-0.9139	22		-1.04	122		-0.3287	53
WT1(Zf)/Kidney-WT1-ChIP-Seq(GSE90016)/Homer	SMCATCTGKH	-6.831	37		-3.153	-2		-26.72	-44
X-box(HTH)/NPC-H3K4me1-ChIP-Seq(GSE16256)/Homer	NABTCCCWDGGGAVH	-2.376	-87		-0.5467	-208		-39.77	-36
YY1(Zf)/Promoter/Homer	ARAGGTCANWGAGTTCANNN	-1.592	-80		-0.6314	-223		-19.49	-105
Zac1(Zf)/Neuro2A-Plagl1-ChIP-Seq(GSE75942)/Homer	VCAGCTGBNN	-0.000117	-11		-0.2507	62		0	22
ZBTB12(Zf)/HEK293-ZBTB12.GFP-ChIP-Seq(GSE58341)/Homer	ATGCATAATTCA	-1.37	7		-3.235	195		-2.421	31
ZBTB18(Zf)/HEK293-ZBTB18.GFP-ChIP-Seq(GSE58341)/Homer	ACAGCTGTTN	-1.571	95		-0.4582	19		-0.003934	-13
ZBTB33(Zf)/GM12878-ZBTB33-ChIP-Seq(GSE32465)/Homer	GGGGGAATCCCC	-2.235	34		-0.8346	-190		-4.129	-176
ZEB1(Zf)/PDAC-ZEB1-ChIP-Seq(GSE64557)/Homer	RRCAGCTGYTSY	-1.865	93		-1.55	207		-0.1878	79
ZEB2(Zf)/SNU398-ZEB2-ChIP-Seq(GSE103048)/Homer	AVCAGCTG	-0.07201	20		-0.08779	22		0	3
Zfp281(Zf)/ES-Zfp281-ChIP-Seq(GSE81042)/Homer	ATGCCCTGAGGC	-15.03	40		-6.634	81		-63.95	27
ZFP3(Zf)/HEK293-ZFP3.GFP-ChIP-Seq(GSE58341)/Homer	SCCTSAGGSCAW	0	-69		0	1		-0.05167	70
Zfp809(Zf)/ES-Zfp809-ChIP-Seq(GSE70799)/Homer	TTRAGTGSYK	-1.251	-112		-1.265	20		-22.29	78
ZFX(Zf)/mES-Zfx-ChIP-Seq(GSE11431)/Homer	AGRGGTCA	-2.625	11		-0.5026	-127		-8.726	-38
Zic(Zf)/Cerebellum-ZIC1.2-ChIP-Seq(GSE60731)/Homer	GKBCARAGGTCA	-9.789	3		-3.102	85		-69.51	112
Zic3(Zf)/mES-Zic3-ChIP-Seq(GSE37889)/Homer	GCTAATCC	-15.65	8		-5.826	281		-116.5	276
ZKSCAN1(Zf)/HepG2-ZKSCAN1-ChIP-Seq(Encode)/Homer	BCWGATTCAATCAAN	-0.1634	18		-0.5748	-72		0	-151
ZNF136(Zf)/HEK293-ZNF136.GFP-ChIP-Seq(GSE58341)/Homer	NVCACCTGBN	-0.06057	11		-0.2926	24		0	-21
ZNF143|STAF(Zf)/CUTLL-ZNF143-ChIP-Seq(GSE29600)/Homer	DNRCAGCTGY	-1.121	-19		-0.2253	-301		-2.869	-218
ZNF16(Zf)/HEK293-ZNF16.GFP-ChIP-Seq(GSE58341)/Homer	NRBCARRGGTCA	0	-77		-2.298	172		-0.1596	-4
ZNF165(Zf)/WHIM12-ZNF165-ChIP-Seq(GSE65937)/Homer	CAAAGGTCAG	-0.02602	-22		-1.052	108		-0.001746	-1
ZNF189(Zf)/HEK293-ZNF189.GFP-ChIP-Seq(GSE58341)/Homer	CTCCCTGGGAGGCCN	-2.415	-35		-1.276	-12		-17.11	27
Znf263(Zf)/K562-Znf263-ChIP-Seq(GSE31477)/Homer	RGGATTAR	-0.8977	-125		-2.955	73		-19.02	18
ZNF264(Zf)/HEK293-ZNF264.GFP-ChIP-Seq(GSE58341)/Homer	HDGYAATGAAAN	-1.895	-49		-0.1116	-129		-15.27	52
ZNF317(Zf)/HEK293-ZNF317.GFP-ChIP-Seq(GSE58341)/Homer	AAGACCCYYN	-2.308	72		-2.537	59		-1.464	-87
ZNF322(Zf)/HEK293-ZNF322.GFP-ChIP-Seq(GSE58341)/Homer	RGGTTACTANAGGTCA	-1.644	-27		-1.216	-6		-8.272	6
ZNF382(Zf)/HEK293-ZNF382.GFP-ChIP-Seq(GSE58341)/Homer	CYAAAAATAG	-0.2176	-105		-0.3104	-140		-4.779	-48
ZNF41(Zf)/HEK293-ZNF41.GFP-ChIP-Seq(GSE58341)/Homer	GCTATTTTTGGM	-0.03429	-24		-0.6998	15		-0.0029	-57
ZNF415(Zf)/HEK293-ZNF415.GFP-ChIP-Seq(GSE58341)/Homer	DCYAAAAATAGM	-1.287	-46		-1.741	64		-7.602	26
ZNF416(Zf)/HEK293-ZNF416.GFP-ChIP-Seq(GSE58341)/Homer	NTAATTDGCYAATTANNWWD	-1.595	10		-2.379	172		-2.968	58
ZNF467(Zf)/HEK293-ZNF467.GFP-ChIP-Seq(GSE58341)/Homer	ADGGYAGYAGCATCT	-3.401	-33		-4.64	50		-29.06	-31
ZNF519(Zf)/HEK293-ZNF519.GFP-ChIP-Seq(GSE58341)/Homer	TTGAMCTTTG	-0.8216	-4		-0.007538	-81		-1.006	8
ZNF528(Zf)/HEK293-ZNF528.GFP-ChIP-Seq(GSE58341)/Homer	GTRGGTCASTGGGTCA	-0.9101	-26		0	-212		-2.48	-76
ZNF652/HepG2-ZNF652.Flag-ChIP-Seq(Encode)/Homer	SNGCACCTGCHS	-1.067	58		-1.406	1		-0.007197	-135
ZNF669(Zf)/HEK293-ZNF669.GFP-ChIP-Seq(GSE58341)/Homer	GGTCANYTGAGGWCA	-0.008474	-88		-1.128	6		-1.055	-54
ZNF675(Zf)/HEK293-ZNF675.GFP-ChIP-Seq(GSE58341)/Homer	TRAGGTCA	-1.948	80		-2.325	132		-0.6788	-28
ZNF692(Zf)/HEK293-ZNF692.GFP-ChIP-Seq(GSE58341)/Homer	HAWGRGGCCM	-1.326	23		-1.028	68		-1.401	28
ZNF7(Zf)/HepG2-ZNF7.Flag-ChIP-Seq(Encode)/Homer	VCAGGTRDRY	-15.34	74		-0.7054	-73		-43.34	79
ZNF711(Zf)/SHSY5Y-ZNF711-ChIP-Seq(GSE20673)/Homer	GNMCAGGTGTGC	-1.726	60		-0.2166	-226		-1.015	-176
ZSCAN22(Zf)/HEK293-ZSCAN22.GFP-ChIP-Seq(GSE58341)/Homer	GGGTTTTGAAGGATGARTAGGAGTT	-1.001	53		-1.042	-74		-0.007357	-170

## Sheet: Fig 1G
	3UTR/TSS	coding	Intron	Intergenic	5UTR-promoter
ASCL1 motif distribution at 10days ENZ treated 16D	2.55423	3.58808	37.5633	34.8469	21.4474

## Sheet: Fig 1H
Pathwyas	p-value	FDR q-value
BENPORATH_NANOG_TARGETS	8.97e-17	3.78 e-14
OISHI_CHOLANGIOMA_STEM_CELL_LIKE_UP	1.31e-14	2.94 e-12
FISCHER_DREAM_TARGETS	5.75e-13	8.07 e-11
REACTOME_DEVELOPMENTAL_BIOLOGY	2.26e-11	3.63 e-8
ENPORATH_OCT4_TARGETS	6.25e-11	4.55 e-9
BENPORATH_SOX2_TARGETS	6.69e-11	4.7 e-9
DANG_BOUND_BY_MYC	5.42e-10	3.26 e-8
REACTOME_NERVOUS_SYSTEM_DEVELOPMENT	2.54e-08	8.16 e-6
GOBERT_OLIGODENDROCYTE_DIFFERENTIATIONION_UP	5.39e-08	1.85 e-6
KEGG_ADHERENS_JUNCTION	2.9e-05	9.01 e-4
REACTOME_NEURONAL_SYSTEM	0.000298	1.26 e-2
KEGG_SMALL_CELL_LUNG_CANCER	0.00238	3.15 e-2

## Sheet: Fig 2B
Shared accessible (10 day ENZ treated 16D, 42D, NCI-H660)					Accessible in NEPC cell lines 42D and NCI-H660
Pathway	adjusted_p_value	negative_log10_of_adjusted_p_value			Pathway	adjusted_p_value	negative_log10_of_adjusted_p_value
MEISSNER_BRAIN_HCP_WITH_H3K4ME3_AND_H3K27ME3	8.15051e-42	41.0888			GRYDER_PAX3FOXO1_ENHANCERS_IN_TADS	2.29106e-72	71.64
CUI_TCF21_TARGETS_2_DN	6.14074e-30	29.2118			BLALOCK_ALZHEIMERS_DISEASE_UP	9.75059e-61	60.011
GRAESSMANN_APOPTOSIS_BY_DOXORUBICIN_DN	9.43675e-29	28.0252			PILON_KLF1_TARGETS_DN	1.3486e-60	59.8701
DACOSTA_UV_RESPONSE_VIA_ERCC3_COMMON_DN	2.73448e-25	24.5631			GRAESSMANN_APOPTOSIS_BY_DOXORUBICIN_DN	2.04216e-58	57.6899
PILON_KLF1_TARGETS_DN	2.33857e-24	23.631			MEISSNER_BRAIN_HCP_WITH_H3K4ME3_AND_H3K27ME3	1.68639e-54	53.773
BENPORATH_ES_WITH_H3K27ME3	4.09325e-24	23.3879			DIAZ_CHRONIC_MEYLOGENOUS_LEUKEMIA_UP	6.69005e-53	52.1746
BENPORATH_SUZ12_TARGETS	5.46786e-24	23.2622			DACOSTA_UV_RESPONSE_VIA_ERCC3_DN	7.94907e-45	44.0997
GRYDER_PAX3FOXO1_ENHANCERS_KO_DOWN	5.68364e-24	23.2454			PUJANA_BRCA1_PCC_NETWORK	4.56793e-44	43.3403
GOBERT_OLIGODENDROCYTE_DIFFERENTIATION_DN	2.48292e-22	21.605			BLALOCK_ALZHEIMERS_DISEASE_DN	3.90285e-42	41.4086
BLALOCK_ALZHEIMERS_DISEASE_UP	1.40169e-21	20.8533			YOSHIMURA_MAPK8_TARGETS_UP	1.33004e-37	36.8761
KOINUMA_TARGETS_OF_SMAD2_OR_SMAD3	1.45802e-21	20.8362			BENPORATH_ES_WITH_H3K27ME3	1.78153e-37	36.7492
BENPORATH_EED_TARGETS	6.65718e-21	20.1767			PUJANA_ATM_PCC_NETWORK	3.82511e-37	36.4174
GOZGIT_ESR1_TARGETS_DN	9.28928e-21	20.032			FISCHER_DREAM_TARGETS	2.90923e-35	34.5362
SMID_BREAST_CANCER_BASAL_DN	2.95463e-20	19.5295			BENPORATH_EED_TARGETS	1.58174e-33	32.8009
SCHAEFFER_PROSTATE_DEVELOPMENT_48HR_DN	5.67128e-20	19.2463			BENPORATH_SUZ12_TARGETS	2.32621e-33	32.6334
NUYTTEN_EZH2_TARGETS_UP	6.55717e-18	17.1833			NUYTTEN_EZH2_TARGETS_UP	8.60239e-33	32.0654
MASSARWEH_TAMOXIFEN_RESISTANCE_UP	1.00022e-17	16.9999			BUYTAERT_PHOTODYNAMIC_THERAPY_STRESS_UP	2.53158e-31	30.5966
WONG_ADULT_TISSUE_STEM_MODULE	1.21045e-17	16.9171			GRYDER_PAX3FOXO1_ENHANCERS_KO_DOWN	1.21031e-30	29.9171
ZHENG_BOUND_BY_FOXP3	1.47205e-17	16.8321			KINSEY_TARGETS_OF_EWSR1_FLII_FUSION_UP	6.61529e-30	29.1795
CREIGHTON_ENDOCRINE_THERAPY_RESISTANCE_3	2.95522e-16	15.5294			GRYDER_PAX3FOXO1_TOP_ENHANCERS	2.28665e-29	28.6408
BLALOCK_ALZHEIMERS_DISEASE_DN	7.13063e-16	15.1469			KOINUMA_TARGETS_OF_SMAD2_OR_SMAD3	8.20289e-29	28.086
ENK_UV_RESPONSE_EPIDERMIS_DN	8.95795e-16	15.0478			DANG_BOUND_BY_MYC	2.04785e-28	27.6887
RODRIGUES_THYROID_CARCINOMA_ANAPLASTIC_DN	1.23109e-14	13.9097			NUYTTEN_NIPP1_TARGETS_DN	1.91941e-27	26.7168
BUYTAERT_PHOTODYNAMIC_THERAPY_STRESS_UP	1.18229e-13	12.9273			DUTERTRE_ESTRADIOL_RESPONSE_24HR_DN	2.289e-27	26.6404
RODRIGUES_THYROID_CARCINOMA_POORLY_DIFFERENTIATED_DN	1.48134e-13	12.8293			ONKEN_UVEAL_MELANOMA_UP	3.54579e-27	26.4503
ZWANG_CLASS_3_TRANSIENTLY_INDUCED_BY_EGF	1.7945e-13	12.7461			GRAESSMANN_APOPTOSIS_BY_DOXORUBICIN_UP	1.4461e-26	25.8398
LEE_BMP2_TARGETS_UP	4.12952e-13	12.3841			DACOSTA_UV_RESPONSE_VIA_ERCC3_COMMON_DN	9.34615e-26	25.0294
CREIGHTON_ENDOCRINE_THERAPY_RESISTANCE_5	4.7535e-13	12.323			ONKEN_UVEAL_MELANOMA_DN	1.69771e-25	24.7701
CHARAFE_BREAST_CANCER_LUMINAL_VS_MESENCHYMAL_UP	5.95547e-13	12.2251			CUI_TCF21_TARGETS_2_DN	2.0744e-25	24.6831
MANALO_HYPOXIA_UP	8.95564e-13	12.0479			GOBERT_OLIGODENDROCYTE_DIFFERENTIATION_DN	2.26026e-25	24.6458
FARMER_BREAST_CANCER_BASAL_VS_LULMINAL	1.17846e-12	11.9287			WONG_ADULT_TISSUE_STEM_MODULE	3.484e-24	23.4579
NUYTTEN_NIPP1_TARGETS_DN	1.32101e-12	11.8791			MARSON_BOUND_BY_FOXP3_UNSTIMULATED	5.60528e-24	23.2514
CHARAFE_BREAST_CANCER_LUMINAL_VS_MESENCHYMAL_DN	2.04087e-12	11.6902			ENK_UV_RESPONSE_KERATINOCYTE_DN	6.15345e-24	23.2109
LU_AGING_BRAIN_UP	3.75685e-12	11.4252			SPIELMAN_LYMPHOBLAST_EUROPEAN_VS_ASIAN_DN	6.68723e-24	23.1748
ONDER_CDH1_TARGETS_2_DN	3.82004e-12	11.4179			LEE_BMP2_TARGETS_DN	7.40522e-24	23.1305
BAELDE_DIABETIC_NEPHROPATHY_DN	4.6024e-12	11.337			REN_ALVEOLAR_RHABDOMYOSARCOMA_DN	1.55352e-23	22.8087
CHICAS_RB1_TARGETS_CONFLUENT	5.71655e-12	11.2429			BRUINS_UVC_RESPONSE_LATE	1.67971e-23	22.7748
PASINI_SUZ12_TARGETS_DN	6.2752e-12	11.2024			DODD_NASOPHARYNGEAL_CARCINOMA_DN	3.72935e-23	22.4284
FOSTER_TOLERANT_MACROPHAGE_DN	6.65172e-12	11.1771			KEGG_PATHWAYS_IN_CANCER	1.15638e-22	21.9369
SENESE_HDAC3_TARGETS_UP	7.00976e-12	11.1543			PATIL_LIVER_CANCER	1.44808e-22	21.8392
YOSHIMURA_MAPK8_TARGETS_UP	7.05835e-12	11.1513			CASORELLI_ACUTE_PROMYELOCYTIC_LEUKEMIA_DN	4.60878e-22	21.3364
BASAKI_YBX1_TARGETS_DN	9.22971e-12	11.0348			ENK_UV_RESPONSE_EPIDERMIS_DN	7.49581e-22	21.1252
CHARAFE_BREAST_CANCER_LUMINAL_VS_BASAL_UP	1.03362e-11	10.9856			SMID_BREAST_CANCER_BASAL_UP	9.69654e-22	21.0134
DELYS_THYROID_CANCER_DN	1.37852e-11	10.8606			KIM_ALL_DISORDERS_CALB1_CORR_UP	1.25053e-21	20.9029
KEGG_PATHWAYS_IN_CANCER	1.75619e-11	10.7554			BENPORATH_PRC2_TARGETS	1.36061e-21	20.8663
RIGGINS_TAMOXIFEN_RESISTANCE_DN	4.21794e-11	10.3749			PUJANA_CHEK2_PCC_NETWORK	1.36489e-21	20.8649
GRYDER_PAX3FOXO1_TOP_ENHANCERS	4.76905e-11	10.3216			BAELDE_DIABETIC_NEPHROPATHY_DN	2.26946e-21	20.6441
WANG_SMARCE1_TARGETS_UP	5.02216e-11	10.2991			MIKKELSEN_MEF_HCP_WITH_H3K27ME3	3.62325e-21	20.4409
PEREZ_TP53_TARGETS	7.3309e-11	10.1348			LOPEZ_MBD_TARGETS	4.15202e-21	20.3817
TORCHIA_TARGETS_OF_EWSR1_FLI1_FUSION_DN	7.59561e-11	10.1194			MEISSNER_NPC_HCP_WITH_H3K4ME2_AND_H3K27ME3	6.38617e-21	20.1948
PLASARI_TGFB1_TARGETS_10HR_UP	7.68325e-11	10.1145			FLECHNER_BIOPSY_KIDNEY_TRANSPLANT_REJECTED_VS_OK_DN	6.89621e-21	20.1614
PLASARI_TGFB1_TARGETS_10HR_DN	9.13486e-11	10.0393			IVANOVA_HEMATOPOIESIS_STEM_CELL_AND_PROGENITOR	1.03455e-20	19.9853
RIGGI_EWING_SARCOMA_PROGENITOR_UP	1.067e-10	9.97183			WAKABAYASHI_ADIPOGENESIS_PPARG_BOUND_8D	1.20148e-20	19.9203
BHAT_ESR1_TARGETS_NOT_VIA_AKT1_DN	1.4166e-10	9.84875			FEVR_CTNNB1_TARGETS_DN	1.89806e-20	19.7217
JAATINEN_HEMATOPOIETIC_STEM_CELL_UP	3.08038e-10	9.5114			CHARAFE_BREAST_CANCER_LUMINAL_VS_MESENCHYMAL_DN	3.52148e-20	19.4533
ONKEN_UVEAL_MELANOMA_UP	3.25251e-10	9.48778			BYSTRYKH_HEMATOPOIESIS_STEM_CELL_QTL_TRANS	4.05246e-20	19.3923
MIKKELSEN_NPC_HCP_WITH_H3K4ME3_AND_H3K27ME3	3.60087e-10	9.44359			BENPORATH_MYC_MAX_TARGETS	5.79966e-20	19.2366
SCHLOSSER_SERUM_RESPONSE_DN	3.87599e-10	9.41162			CHEN_METABOLIC_SYNDROM_NETWORK	6.4494e-20	19.1905
CHEN_METABOLIC_SYNDROM_NETWORK	7.0177e-10	9.15381			SMID_BREAST_CANCER_BASAL_DN	1.24981e-19	18.9032
BOQUEST_STEM_CELL_CULTURED_VS_FRESH_UP	7.71823e-10	9.11248			RODRIGUES_THYROID_CARCINOMA_ANAPLASTIC_UP	1.4121e-19	18.8501
IVANOVA_HEMATOPOIESIS_STEM_CELL_AND_PROGENITOR	9.29946e-10	9.03154			REACTOME_DEVELOPMENTAL_BIOLOGY	1.78031e-19	18.7495
LIM_MAMMARY_STEM_CELL_UP	1.31231e-09	8.88197			MATSUDA_NATURAL_KILLER_DIFFERENTIATION	2.87448e-19	18.5414
BILD_E2F3_ONCOGENIC_SIGNATURE	1.53598e-09	8.81361			SCHLOSSER_SERUM_RESPONSE_DN	3.35199e-19	18.4747
WEST_ADRENOCORTICAL_TUMOR_DN	1.5937e-09	8.79759			DELYS_THYROID_CANCER_UP	3.99202e-19	18.3988
STARK_PREFRONTAL_CORTEX_22Q11_DELETION_UP	1.89393e-09	8.72264			HAMAI_APOPTOSIS_VIA_TRAIL_UP	4.2238e-19	18.3743
DAVICIONI_TARGETS_OF_PAX_FOXO1_FUSIONS_UP	2.02694e-09	8.69316			SHEN_SMARCA2_TARGETS_UP	4.31848e-19	18.3647
BENPORATH_PRC2_TARGETS	2.06208e-09	8.68569			ZHENG_BOUND_BY_FOXP3	4.4299e-19	18.3536
GABRIELY_MIR21_TARGETS	2.19304e-09	8.65895			FLECHNER_BIOPSY_KIDNEY_TRANSPLANT_OK_VS_DONOR_UP	4.6837e-19	18.3294
DOUGLAS_BMI1_TARGETS_UP	2.6274e-09	8.58047			MILI_PSEUDOPODIA_HAPTOTAXIS_DN	1.06114e-18	17.9742
PEDERSEN_METASTASIS_BY_ERBB2_ISOFORM_7	3.29306e-09	8.4824			REACTOME_TRANSMEMBRANE_TRANSPORT_OF_SMALL_MOLECULES	1.26647e-18	17.8974
LI_WILMS_TUMOR_VS_FETAL_KIDNEY_1_UP	3.43565e-09	8.46399			BOQUEST_STEM_CELL_CULTURED_VS_FRESH_UP	1.41082e-18	17.8505
JOHNSTONE_PARVB_TARGETS_3_UP	3.7638e-09	8.42437			BERENJENO_TRANSFORMED_BY_RHOA_UP	2.19612e-18	17.6583
SENGUPTA_NASOPHARYNGEAL_CARCINOMA_WITH_LMP1_UP	3.96908e-09	8.40131			BENPORATH_NANOG_TARGETS	3.2592e-18	17.4869
MEISSNER_NPC_HCP_WITH_H3K4ME2	4.50417e-09	8.34639			KIM_BIPOLAR_DISORDER_OLIGODENDROCYTE_DENSITY_CORR_UP	4.45579e-18	17.3511
KEGG_FOCAL_ADHESION	4.96607e-09	8.30399			KIM_ALL_DISORDERS_OLIGODENDROCYTE_NUMBER_CORR_UP	4.74397e-18	17.3239
DAVICIONI_MOLECULAR_ARMS_VS_ERMS_UP	4.9838e-09	8.30244			BLUM_RESPONSE_TO_SALIRASIB_DN	5.66641e-18	17.2467
KINSEY_TARGETS_OF_EWSR1_FLII_FUSION_DN	8.04432e-09	8.09451			GRAESSMANN_RESPONSE_TO_MC_AND_DOXORUBICIN_DN	6.42798e-18	17.1919
ZHENG_FOXP3_TARGETS_IN_THYMUS_UP	8.6579e-09	8.06259			GEORGES_TARGETS_OF_MIR192_AND_MIR215	6.86079e-18	17.1636
RUTELLA_RESPONSE_TO_CSF2RB_AND_IL4_UP	8.95752e-09	8.04781			SENESE_HDAC3_TARGETS_UP	7.79311e-18	17.1083
DURAND_STROMA_S_UP	9.29258e-09	8.03186			ONDER_CDH1_TARGETS_2_DN	1.13415e-17	16.9453
LANDIS_ERBB2_BREAST_TUMORS_324_UP	9.88622e-09	8.00497			RODRIGUES_THYROID_CARCINOMA_POORLY_DIFFERENTIATED_UP	1.31035e-17	16.8826
ONKEN_UVEAL_MELANOMA_DN	1.1376e-08	7.94401			CAIRO_HEPATOBLASTOMA_CLASSES_UP	1.48444e-17	16.8284
DURCHDEWALD_SKIN_CARCINOGENESIS_DN	1.47697e-08	7.83063			ACEVEDO_LIVER_CANCER_UP	1.62868e-17	16.7882
CREIGHTON_ENDOCRINE_THERAPY_RESISTANCE_1	1.94078e-08	7.71202			NUYTTEN_EZH2_TARGETS_DN	2.77483e-17	16.5568
MEISSNER_NPC_HCP_WITH_H3K4ME2_AND_H3K27ME3	1.94723e-08	7.71058			JOHNSTONE_PARVB_TARGETS_3_DN	3.70771e-17	16.4309
ZHANG_TLX_TARGETS_60HR_UP	2.33166e-08	7.63234			YAGI_AML_WITH_INV_16_TRANSLOCATION	4.18196e-17	16.3786
REACTOME_DEVELOPMENTAL_BIOLOGY	2.4144e-08	7.61719			SCHAEFFER_PROSTATE_DEVELOPMENT_48HR_DN	4.22475e-17	16.3742
FARMER_BREAST_CANCER_APOCRINE_VS_LUMINAL	2.78256e-08	7.55556			FOSTER_TOLERANT_MACROPHAGE_DN	5.01251e-17	16.2999
FLECHNER_BIOPSY_KIDNEY_TRANSPLANT_REJECTED_VS_OK_DN	3.29303e-08	7.4824			FORTSCHEGGER_PHF8_TARGETS_DN	5.16553e-17	16.2869
REACTOME_NEURONAL_SYSTEM	3.4623e-08	7.46064			DOUGLAS_BMI1_TARGETS_UP	1.35708e-16	15.8674
DAZARD_RESPONSE_TO_UV_NHEK_DN	3.56868e-08	7.44749			MIKKELSEN_NPC_HCP_WITH_H3K27ME3	1.62771e-16	15.7884
FARMER_BREAST_CANCER_APOCRINE_VS_BASAL	5.19105e-08	7.28474			MEISSNER_NPC_HCP_WITH_H3K4ME2	2.0125e-16	15.6963
MIYAGAWA_TARGETS_OF_EWSR1_ETS_FUSIONS_UP	5.95413e-08	7.22518			NUYTTEN_NIPP1_TARGETS_UP	2.7949e-16	15.5536
KIM_WT1_TARGETS_UP	1.12591e-07	6.94849			CHICAS_RB1_TARGETS_SENESCENT	3.55156e-16	15.4496
SCHAEFFER_PROSTATE_DEVELOPMENT_48HR_UP	1.17709e-07	6.92919			PUJANA_BRCA2_PCC_NETWORK	4.53628e-16	15.3433
MIKKELSEN_MCV6_HCP_WITH_H3K27ME3	1.20916e-07	6.91752			GRESHOCK_CANCER_COPY_NUMBER_UP	5.252e-16	15.2797
DIAZ_CHRONIC_MEYLOGENOUS_LEUKEMIA_UP	1.26829e-07	6.89678			BENPORATH_CYCLING_GENES	8.52796e-16	15.0692
ELVIDGE_HYPOXIA_UP	1.39323e-07	6.85598			JOHNSTONE_PARVB_TARGETS_3_UP	1.26182e-15	14.899
WANG_SMARCE1_TARGETS_DN	1.59882e-07	6.7962			LIU_PROSTATE_CANCER_DN	1.52713e-15	14.8161
SMID_BREAST_CANCER_BASAL_UP	1.8794e-07	6.72598			GRAESSMANN_RESPONSE_TO_MC_AND_DOXORUBICIN_UP	1.79519e-15	14.7459
MIKKELSEN_MEF_HCP_WITH_H3K27ME3	1.91915e-07	6.71689			BLALOCK_ALZHEIMERS_DISEASE_INCIPIENT_UP	3.21005e-15	14.4935
SWEET_LUNG_CANCER_KRAS_DN	2.27537e-07	6.64295			WEI_MYCN_TARGETS_WITH_E_BOX	3.27743e-15	14.4845
REN_ALVEOLAR_RHABDOMYOSARCOMA_DN	2.30225e-07	6.63785			PASINI_SUZ12_TARGETS_DN	3.44483e-15	14.4628
CHANDRAN_METASTASIS_DN	2.34905e-07	6.62911			ZHANG_BREAST_CANCER_PROGENITORS_UP	3.60555e-15	14.443
LIM_MAMMARY_LUMINAL_MATURE_DN	2.63533e-07	6.57916			HAN_SATB1_TARGETS_DN	3.94088e-15	14.4044
PEREZ_TP63_TARGETS	2.77018e-07	6.55749			KEGG_MAPK_SIGNALING_PATHWAY	4.5174e-15	14.3451
KIM_ALL_DISORDERS_CALB1_CORR_UP	3.01956e-07	6.52006			GRUETZMANN_PANCREATIC_CANCER_UP	4.53746e-15	14.3432
LIAO_METASTASIS	3.18356e-07	6.49709			RHEIN_ALL_GLUCOCORTICOID_THERAPY_DN	7.29467e-15	14.137
VECCHI_GASTRIC_CANCER_EARLY_DN	3.62103e-07	6.44117			RAO_BOUND_BY_SALL4_ISOFORM_B	8.49095e-15	14.071
BRUINS_UVC_RESPONSE_VIA_TP53_GROUP_A	4.37893e-07	6.35863			FARMER_BREAST_CANCER_APOCRINE_VS_BASAL	9.04697e-15	14.0435
KINSEY_TARGETS_OF_EWSR1_FLII_FUSION_UP	4.55481e-07	6.34153			GARY_CD5_TARGETS_DN	1.15608e-14	13.937
ACEVEDO_FGFR1_TARGETS_IN_PROSTATE_CANCER_MODEL_DN	4.60553e-07	6.33672			BASAKI_YBX1_TARGETS_DN	1.17107e-14	13.9314
ONDER_CDH1_TARGETS_2_UP	4.98515e-07	6.30232			SCHAEFFER_PROSTATE_DEVELOPMENT_48HR_UP	1.32558e-14	13.8776
FLECHNER_BIOPSY_KIDNEY_TRANSPLANT_OK_VS_DONOR_UP	5.33684e-07	6.27272			CREIGHTON_ENDOCRINE_THERAPY_RESISTANCE_3	1.46089e-14	13.8354
KEGG_MELANOGENESIS	5.5679e-07	6.25431			MIKKELSEN_MCV6_HCP_WITH_H3K27ME3	1.6564e-14	13.7808
WANG_MLL_TARGETS	5.85152e-07	6.23273			MARTINEZ_RB1_TARGETS_UP	1.66128e-14	13.7796
MARTORIATI_MDM4_TARGETS_FETAL_LIVER_DN	6.04548e-07	6.21857			MIKKELSEN_NPC_HCP_WITH_H3K4ME3_AND_H3K27ME3	2.06879e-14	13.6843
KAAB_HEART_ATRIUM_VS_VENTRICLE_DN	6.40425e-07	6.19353			NABA_MATRISOME	2.23017e-14	13.6517
BILD_HRAS_ONCOGENIC_SIGNATURE	6.40425e-07	6.19353			LIAO_METASTASIS	2.32555e-14	13.6335
GENTILE_UV_LOW_DOSE_DN	6.75875e-07	6.17013			DAVICIONI_MOLECULAR_ARMS_VS_ERMS_UP	2.38118e-14	13.6232
CHARAFE_BREAST_CANCER_LUMINAL_VS_BASAL_DN	6.91246e-07	6.16037			OSMAN_BLADDER_CANCER_UP	2.52858e-14	13.5971
MIYAGAWA_TARGETS_OF_EWSR1_ETS_FUSIONS_DN	6.96795e-07	6.15689			MARSON_BOUND_BY_FOXP3_STIMULATED	2.65424e-14	13.5761
GAUSSMANN_MLL_AF4_FUSION_TARGETS_A_UP	7.02364e-07	6.15344			GENTILE_UV_HIGH_DOSE_DN	3.06511e-14	13.5136
DUTERTRE_ESTRADIOL_RESPONSE_6HR_DN	7.35409e-07	6.13347			PHONG_TNF_RESPONSE_NOT_VIA_P38	3.12342e-14	13.5054
SCHAEFFER_PROSTATE_DEVELOPMENT_12HR_UP	7.37959e-07	6.13197			LEI_MYB_TARGETS	3.31102e-14	13.48
KRIEG_HYPOXIA_NOT_VIA_KDM3A	7.68724e-07	6.11423			REACTOME_NEURONAL_SYSTEM	3.46199e-14	13.4607
UDAYAKUMAR_MED1_TARGETS_DN	7.83206e-07	6.10612			DUTERTRE_ESTRADIOL_RESPONSE_24HR_UP	3.53526e-14	13.4516
ELVIDGE_HYPOXIA_BY_DMOG_UP	8.19576e-07	6.08641			LEE_BMP2_TARGETS_UP	3.61549e-14	13.4418
LIU_PROSTATE_CANCER_DN	8.64152e-07	6.06341			FARMER_BREAST_CANCER_BASAL_VS_LULMINAL	3.73408e-14	13.4278
NAKAMURA_TUMOR_ZONE_PERIPHERAL_VS_CENTRAL_DN	8.80545e-07	6.05525			MARTORIATI_MDM4_TARGETS_FETAL_LIVER_DN	4.28695e-14	13.3679
KRIGE_RESPONSE_TO_TOSEDOSTAT_6HR_UP	9.98309e-07	6.00074			MARTINEZ_RESPONSE_TO_TRABECTEDIN_DN	4.75946e-14	13.3224
GEORGES_TARGETS_OF_MIR192_AND_MIR215	1.00255e-06	5.99889			FEVR_CTNNB1_TARGETS_UP	4.98861e-14	13.302
SCHUETZ_BREAST_CANCER_DUCTAL_INVASIVE_DN	1.06267e-06	5.9736			WAKABAYASHI_ADIPOGENESIS_PPARG_RXRA_BOUND_8D	5.07099e-14	13.2949
KEGG_WNT_SIGNALING_PATHWAY	1.2855e-06	5.89093			PARENT_MTOR_SIGNALING_UP	5.08119e-14	13.294
WAMUNYOKOLI_OVARIAN_CANCER_GRADES_1_2_UP	1.40831e-06	5.8513			KIM_WT1_TARGETS_UP	5.37684e-14	13.2695
MCBRYAN_PUBERTAL_BREAST_3_4WK_UP	1.56302e-06	5.80604			MILI_PSEUDOPODIA_CHEMOTAXIS_DN	5.94717e-14	13.2257
CONCANNON_APOPTOSIS_BY_EPOXOMICIN_DN	1.58493e-06	5.79999			GRADE_COLON_CANCER_UP	6.0895e-14	13.2154
NUYTTEN_NIPP1_TARGETS_UP	1.58835e-06	5.79905			LIM_MAMMARY_STEM_CELL_DN	6.87098e-14	13.163
RICKMAN_TUMOR_DIFFERENTIATED_WELL_VS_POORLY_DN	2.09688e-06	5.67843			GARY_CD5_TARGETS_UP	6.88207e-14	13.1623
IVANOVA_HEMATOPOIESIS_STEM_CELL_LONG_TERM	2.36554e-06	5.62607			MARTINEZ_TP53_TARGETS_UP	7.29987e-14	13.1367
IKEDA_MIR30_TARGETS_UP	2.36826e-06	5.62557			CHARAFE_BREAST_CANCER_LUMINAL_VS_BASAL_DN	8.8236e-14	13.0544
BENPORATH_SOX2_TARGETS	2.82926e-06	5.54833			BONOME_OVARIAN_CANCER_SURVIVAL_SUBOPTIMAL_DEBULKING	9.12431e-14	13.0398
REACTOME_TRANSMISSION_ACROSS_CHEMICAL_SYNAPSES	3.03086e-06	5.51843			WEST_ADRENOCORTICAL_TUMOR_UP	1.02134e-13	12.9908
BRUINS_UVC_RESPONSE_LATE	3.18319e-06	5.49714			ENK_UV_RESPONSE_KERATINOCYTE_UP	1.24021e-13	12.9065
REACTOME_TRANSMEMBRANE_TRANSPORT_OF_SMALL_MOLECULES	3.1992e-06	5.49496			WEST_ADRENOCORTICAL_TUMOR_DN	1.26092e-13	12.8993
NABA_MATRISOME	3.41082e-06	5.46714			SENESE_HDAC1_TARGETS_UP	1.78092e-13	12.7494
RUIZ_TNC_TARGETS_UP	3.41934e-06	5.46606			CREIGHTON_ENDOCRINE_THERAPY_RESISTANCE_1	1.79387e-13	12.7462
RODRIGUES_THYROID_CARCINOMA_ANAPLASTIC_UP	4.36188e-06	5.36033			MARTINEZ_RB1_AND_TP53_TARGETS_UP	2.18281e-13	12.661
BOQUEST_STEM_CELL_UP	4.49923e-06	5.34686			REACTOME_AXON_GUIDANCE	2.29742e-13	12.6388
MCBRYAN_PUBERTAL_BREAST_4_5WK_UP	4.58366e-06	5.33879			TIEN_INTESTINE_PROBIOTICS_24HR_UP	3.09042e-13	12.51
TORCHIA_TARGETS_OF_EWSR1_FLI1_FUSION_UP	4.58366e-06	5.33879			GABRIELY_MIR21_TARGETS	3.24539e-13	12.4887
HOSHIDA_LIVER_CANCER_SURVIVAL_UP	4.90864e-06	5.30904			CHICAS_RB1_TARGETS_CONFLUENT	3.41569e-13	12.4665
RODRIGUES_NTN1_TARGETS_DN	5.16576e-06	5.28687			PLASARI_TGFB1_TARGETS_10HR_UP	3.76099e-13	12.4247
NABA_ECM_GLYCOPROTEINS	5.75728e-06	5.23978			KRIGE_RESPONSE_TO_TOSEDOSTAT_6HR_UP	5.50083e-13	12.2596
MATSUDA_NATURAL_KILLER_DIFFERENTIATION	5.89705e-06	5.22937			REACTOME_METABOLISM_OF_LIPIDS_AND_LIPOPROTEINS	6.25252e-13	12.2039
BHAT_ESR1_TARGETS_NOT_VIA_AKT1_UP	5.92982e-06	5.22696			SHEDDEN_LUNG_CANCER_POOR_SURVIVAL_A6	6.32205e-13	12.1991
LEE_NEURAL_CREST_STEM_CELL_UP	6.12549e-06	5.21286			KEGG_NEUROACTIVE_LIGAND_RECEPTOR_INTERACTION	8.49684e-13	12.0707
GROSS_HYPOXIA_VIA_ELK3_AND_HIF1A_UP	6.41774e-06	5.19262			BENPORATH_SOX2_TARGETS	1.06398e-12	11.9731
MEISSNER_NPC_HCP_WITH_H3K4ME3_AND_H3K27ME3	6.41774e-06	5.19262			GOBERT_OLIGODENDROCYTE_DIFFERENTIATION_UP	1.27716e-12	11.8938
MCBRYAN_PUBERTAL_TGFB1_TARGETS_UP	6.78062e-06	5.16873			RIGGI_EWING_SARCOMA_PROGENITOR_UP	1.32717e-12	11.8771
WAKABAYASHI_ADIPOGENESIS_PPARG_BOUND_8D	6.88915e-06	5.16183			SPIELMAN_LYMPHOBLAST_EUROPEAN_VS_ASIAN_UP	1.43833e-12	11.8421
YOSHIMURA_MAPK8_TARGETS_DN	6.98945e-06	5.15556			DELACROIX_RARG_BOUND_MEF	1.46829e-12	11.8332
KEGG_NEUROTROPHIN_SIGNALING_PATHWAY	7.25151e-06	5.13957			LINDGREN_BLADDER_CANCER_CLUSTER_1_DN	1.64879e-12	11.7828
MARTINEZ_RB1_TARGETS_UP	8.07873e-06	5.09266			SHETH_LIVER_CANCER_VS_TXNIP_LOSS_PAM1	1.7573e-12	11.7552
PHONG_TNF_RESPONSE_VIA_P38_COMPLETE	8.42516e-06	5.07442			ACEVEDO_LIVER_TUMOR_VS_NORMAL_ADJACENT_TISSUE_UP	1.79912e-12	11.7449
CHICAS_RB1_TARGETS_SENESCENT	8.59348e-06	5.06583			YOSHIMURA_MAPK8_TARGETS_DN	1.80583e-12	11.7433
ZWANG_CLASS_1_TRANSIENTLY_INDUCED_BY_EGF	8.61957e-06	5.06451			HSIAO_HOUSEKEEPING_GENES	1.80972e-12	11.7424
REACTOME_AXON_GUIDANCE	8.69476e-06	5.06074			CHARAFE_BREAST_CANCER_LUMINAL_VS_MESENCHYMAL_UP	1.99381e-12	11.7003
CAIRO_HEPATOBLASTOMA_CLASSES_DN	9.18413e-06	5.03696			DAZARD_RESPONSE_TO_UV_NHEK_DN	2.06565e-12	11.6849
SABATES_COLORECTAL_ADENOMA_DN	9.80709e-06	5.00846			FISCHER_DIRECT_P53_TARGETS_META_ANALYSIS	2.99044e-12	11.5243
RIGGI_EWING_SARCOMA_PROGENITOR_DN	9.99894e-06	5.00005			SWEET_LUNG_CANCER_KRAS_UP	3.10913e-12	11.5074
BONOME_OVARIAN_CANCER_SURVIVAL_SUBOPTIMAL_DEBULKING	1.07502e-05	4.96858			RODRIGUES_THYROID_CARCINOMA_POORLY_DIFFERENTIATED_DN	3.54405e-12	11.4505
RAO_BOUND_BY_SALL4_ISOFORM_B	1.08016e-05	4.96651			PEREZ_TP53_TARGETS	3.62557e-12	11.4406
RUTELLA_RESPONSE_TO_HGF_UP	1.16589e-05	4.93334			TARTE_PLASMA_CELL_VS_PLASMABLAST_DN	3.92135e-12	11.4066
FEVR_CTNNB1_TARGETS_UP	1.16598e-05	4.93331			BROWNE_HCMV_INFECTION_48HR_DN	5.36257e-12	11.2706
BROWNE_HCMV_INFECTION_20HR_DN	1.17582e-05	4.92966			ACEVEDO_FGFR1_TARGETS_IN_PROSTATE_CANCER_MODEL_UP	5.61015e-12	11.251
MARTORIATI_MDM4_TARGETS_NEUROEPITHELIUM_DN	1.18395e-05	4.92667			PLASARI_TGFB1_TARGETS_10HR_DN	6.16435e-12	11.2101
KEGG_AXON_GUIDANCE	1.20517e-05	4.91895			KRIGE_RESPONSE_TO_TOSEDOSTAT_24HR_DN	6.63874e-12	11.1779
GENTILE_UV_HIGH_DOSE_DN	1.31379e-05	4.88147			GOZGIT_ESR1_TARGETS_DN	6.93417e-12	11.159
BROWNE_HCMV_INFECTION_48HR_DN	1.34065e-05	4.87268			MONNIER_POSTRADIATION_TUMOR_ESCAPE_UP	7.81106e-12	11.1073
MARTINEZ_TP53_TARGETS_DN	1.37067e-05	4.86307			MITSIADES_RESPONSE_TO_APLIDIN_DN	8.86824e-12	11.0522
GROSS_HYPOXIA_VIA_ELK3_DN	1.37741e-05	4.86094			BORCZUK_MALIGNANT_MESOTHELIOMA_UP	9.37136e-12	11.0282
PHONG_TNF_RESPONSE_NOT_VIA_P38	1.44089e-05	4.84137			DAVICIONI_TARGETS_OF_PAX_FOXO1_FUSIONS_UP	9.88588e-12	11.005
BHAT_ESR1_TARGETS_VIA_AKT1_DN	1.46217e-05	4.835			REACTOME_SLC_MEDIATED_TRANSMEMBRANE_TRANSPORT	1.25352e-11	10.9019
IWANAGA_CARCINOGENESIS_BY_KRAS_PTEN_DN	1.52483e-05	4.81678			MARTENS_BOUND_BY_PML_RARA_FUSION	1.38356e-11	10.859
SCHAEFFER_PROSTATE_DEVELOPMENT_6HR_DN	1.56507e-05	4.80546			DEBIASI_APOPTOSIS_BY_REOVIRUS_INFECTION_UP	1.78008e-11	10.7496
FORTSCHEGGER_PHF8_TARGETS_DN	1.62211e-05	4.78992			ALCALAY_AML_BY_NPM1_LOCALIZATION_DN	1.8699e-11	10.7282
NABA_CORE_MATRISOME	1.68621e-05	4.77309			BERENJENO_TRANSFORMED_BY_RHOA_DN	1.92443e-11	10.7157
ZWANG_TRANSIENTLY_UP_BY_1ST_EGF_PULSE_ONLY	1.81063e-05	4.74217			PENG_GLUTAMINE_DEPRIVATION_DN	1.98044e-11	10.7032
BENPORATH_NANOG_TARGETS	1.94256e-05	4.71162			THEILGAARD_NEUTROPHIL_AT_SKIN_WOUND_DN	2.41892e-11	10.6164
KEGG_CALCIUM_SIGNALING_PATHWAY	2.11612e-05	4.67446			BHAT_ESR1_TARGETS_NOT_VIA_AKT1_UP	2.69991e-11	10.5686
OISHI_CHOLANGIOMA_STEM_CELL_LIKE_DN	2.15867e-05	4.66581			WONG_EMBRYONIC_STEM_CELL_CORE	2.99447e-11	10.5237
PEDERSEN_METASTASIS_BY_ERBB2_ISOFORM_4	2.19621e-05	4.65833			REACTOME_SIGNALLING_BY_NGF	3.29189e-11	10.4826
NAGASHIMA_NRG1_SIGNALING_UP	2.22044e-05	4.65356			KRIEG_HYPOXIA_NOT_VIA_KDM3A	3.56164e-11	10.4483
YAGI_AML_WITH_T_8_21_TRANSLOCATION	2.22274e-05	4.65311			BENPORATH_ES_1	4.0715e-11	10.3902
IVANOVA_HEMATOPOIESIS_STEM_CELL	2.37748e-05	4.62388			WANG_SMARCE1_TARGETS_UP	4.12031e-11	10.3851
BERENJENO_TRANSFORMED_BY_RHOA_DN	2.80922e-05	4.55141			MILI_PSEUDOPODIA_HAPTOTAXIS_UP	4.66542e-11	10.3311
DURAND_STROMA_NS_UP	3.05638e-05	4.51479			KIM_WT1_TARGETS_DN	5.6749e-11	10.246
VECCHI_GASTRIC_CANCER_ADVANCED_VS_EARLY_UP	3.50399e-05	4.45544			KEGG_FOCAL_ADHESION	5.7907e-11	10.2373
EPPERT_HSC_R	3.60521e-05	4.44307			FARMER_BREAST_CANCER_APOCRINE_VS_LUMINAL	5.79454e-11	10.237
MARTINEZ_RESPONSE_TO_TRABECTEDIN	3.6152e-05	4.44187			KIM_WT1_TARGETS_8HR_UP	6.72794e-11	10.1721
IVANOVA_HEMATOPOIESIS_EARLY_PROGENITOR	3.71538e-05	4.43			PHONG_TNF_RESPONSE_VIA_P38_COMPLETE	7.26656e-11	10.1387
DAWSON_METHYLATED_IN_LYMPHOMA_TCL1	3.7298e-05	4.42831			BRUINS_UVC_RESPONSE_VIA_TP53_GROUP_A	8.42895e-11	10.0742
HOELZEL_NF1_TARGETS_DN	3.74019e-05	4.42711			SENGUPTA_NASOPHARYNGEAL_CARCINOMA_WITH_LMP1_UP	8.9937e-11	10.0461
BOQUEST_STEM_CELL_DN	3.77135e-05	4.4235			CONCANNON_APOPTOSIS_BY_EPOXOMICIN_UP	9.08468e-11	10.0417
JOHNSTONE_PARVB_TARGETS_2_DN	3.83918e-05	4.41576			SWEET_LUNG_CANCER_KRAS_DN	9.10417e-11	10.0408
MIKKELSEN_NPC_HCP_WITH_H3K27ME3	4.36389e-05	4.36013			DURCHDEWALD_SKIN_CARCINOGENESIS_DN	9.37287e-11	10.0281
LIU_CMYB_TARGETS_UP	4.45318e-05	4.35133			CHARAFE_BREAST_CANCER_LUMINAL_VS_BASAL_UP	9.90523e-11	10.0041
DOANE_RESPONSE_TO_ANDROGEN_DN	5.23025e-05	4.28148			RUTELLA_RESPONSE_TO_HGF_UP	1.05843e-10	9.97534
TOOKER_GEMCITABINE_RESISTANCE_DN	5.96382e-05	4.22448			FISCHER_G2_M_CELL_CYCLE	1.16434e-10	9.93392
VERHAAK_AML_WITH_NPM1_MUTATED_DN	6.34659e-05	4.19746			MITSIADES_RESPONSE_TO_APLIDIN_UP	1.1679e-10	9.93259
LIU_PROSTATE_CANCER_UP	6.41948e-05	4.1925			YAGI_AML_WITH_T_8_21_TRANSLOCATION	1.17358e-10	9.93049
ELVIDGE_HIF1A_AND_HIF2A_TARGETS_DN	6.58269e-05	4.1816			CUI_TCF21_TARGETS_2_UP	1.22643e-10	9.91136
LIU_SOX4_TARGETS_DN	7.40055e-05	4.13074			COLINA_TARGETS_OF_4EBP1_AND_4EBP2	1.37213e-10	9.86261
HOELZEL_NF1_TARGETS_UP	7.62943e-05	4.11751			NAGASHIMA_NRG1_SIGNALING_UP	1.46392e-10	9.83448
GRAESSMANN_APOPTOSIS_BY_DOXORUBICIN_UP	7.93879e-05	4.10025			ROME_INSULIN_TARGETS_IN_MUSCLE_UP	1.7847e-10	9.74843
RODRIGUES_THYROID_CARCINOMA_DN	8.74278e-05	4.05835			ACEVEDO_FGFR1_TARGETS_IN_PROSTATE_CANCER_MODEL_DN	2.16602e-10	9.66434
WAMUNYOKOLI_OVARIAN_CANCER_LMP_DN	9.28997e-05	4.03199			MOHANKUMAR_HOXA1_TARGETS_UP	2.22099e-10	9.65345
FEVR_CTNNB1_TARGETS_DN	9.47792e-05	4.02329			SCHAEFFER_PROSTATE_DEVELOPMENT_6HR_DN	2.23998e-10	9.64976
MARTINEZ_RB1_AND_TP53_TARGETS_DN	9.76527e-05	4.01032			GAZDA_DIAMOND_BLACKFAN_ANEMIA_ERYTHROID_DN	2.35835e-10	9.62739
VANTVEER_BREAST_CANCER_ESR1_UP	0.000100642	3.99722			KRIGE_RESPONSE_TO_TOSEDOSTAT_6HR_DN	3.48294e-10	9.45805
BENPORATH_OCT4_TARGETS	0.000105794	3.97554			MANALO_HYPOXIA_UP	3.65302e-10	9.43735
KRIGE_RESPONSE_TO_TOSEDOSTAT_24HR_UP	0.00010734	3.96924			MUELLER_PLURINET	4.18397e-10	9.37841
PICCALUGA_ANGIOIMMUNOBLASTIC_LYMPHOMA_DN	0.00012874	3.89029			KOBAYASHI_EGFR_SIGNALING_24HR_DN	4.27886e-10	9.36867
PUJANA_ATM_PCC_NETWORK	0.000152139	3.81776			BHAT_ESR1_TARGETS_VIA_AKT1_UP	4.49852e-10	9.34693
RUTELLA_RESPONSE_TO_HGF_VS_CSF2RB_AND_IL4_UP	0.000157666	3.80226			STEIN_ESRRA_TARGETS	4.82906e-10	9.31614
MILI_PSEUDOPODIA_CHEMOTAXIS_DN	0.000163874	3.78549			ONDER_CDH1_TARGETS_2_UP	5.49656e-10	9.25991
PEREZ_TP53_AND_TP63_TARGETS	0.000166514	3.77855			LI_WILMS_TUMOR_VS_FETAL_KIDNEY_1_DN	6.27773e-10	9.2022
BOYLAN_MULTIPLE_MYELOMA_PCA3_UP	0.000173955	3.75956			KAAB_HEART_ATRIUM_VS_VENTRICLE_DN	6.95237e-10	9.15787
WINZEN_DEGRADED_VIA_KHSRP	0.000196476	3.70669			BUYTAERT_PHOTODYNAMIC_THERAPY_STRESS_DN	7.75613e-10	9.11035
GRAESSMANN_APOPTOSIS_BY_SERUM_DEPRIVATION_UP	0.000198531	3.70217			GRAESSMANN_APOPTOSIS_BY_SERUM_DEPRIVATION_UP	8.20764e-10	9.08578
REACTOME_NEUROTRANSMITTER_RECEPTOR_BINDING_AND_DOWNSTREAM_TRANSMISSION_IN_THE_POSTSYNAPTIC_CELL	0.000200677	3.6975			DUTERTRE_ESTRADIOL_RESPONSE_6HR_UP	8.9916e-10	9.04616
MULLIGHAN_MLL_SIGNATURE_2_DN	0.00020102	3.69676			KEGG_REGULATION_OF_ACTIN_CYTOSKELETON	9.54852e-10	9.02006
BHAT_ESR1_TARGETS_VIA_AKT1_UP	0.00020102	3.69676			SHEDDEN_LUNG_CANCER_GOOD_SURVIVAL_A4	1.03156e-09	8.98651
SENESE_HDAC1_AND_HDAC2_TARGETS_DN	0.000205953	3.68623			PID_PDGFRB_PATHWAY	1.2839e-09	8.89147
MONNIER_POSTRADIATION_TUMOR_ESCAPE_UP	0.000208616	3.68065			BRUINS_UVC_RESPONSE_VIA_TP53_GROUP_B	1.32869e-09	8.87658
HORIUCHI_WTAP_TARGETS_UP	0.000210289	3.67718			WANG_SMARCE1_TARGETS_DN	1.5611e-09	8.80657
COLDREN_GEFITINIB_RESISTANCE_DN	0.000220275	3.65704			RIGGINS_TAMOXIFEN_RESISTANCE_DN	1.65605e-09	8.78093
ZHENG_GLIOBLASTOMA_PLASTICITY_UP	0.000222283	3.65309			DOUGLAS_BMI1_TARGETS_DN	2.11616e-09	8.67445
KUMAR_TARGETS_OF_MLL_AF9_FUSION	0.000230327	3.63766			BROWNE_HCMV_INFECTION_16HR_UP	2.22629e-09	8.65242
FULCHER_INFLAMMATORY_RESPONSE_LECTIN_VS_LPS_UP	0.000236423	3.62631			REACTOME_TRANSMISSION_ACROSS_CHEMICAL_SYNAPSES	2.27624e-09	8.64278
REACTOME_SIGNALLING_BY_NGF	0.000237218	3.62485			KRIGE_RESPONSE_TO_TOSEDOSTAT_24HR_UP	2.58637e-09	8.58731
HUANG_DASATINIB_RESISTANCE_DN	0.000251997	3.59861			LIM_MAMMARY_STEM_CELL_UP	2.64628e-09	8.57736
SERVITJA_ISLET_HNF1A_TARGETS_UP	0.000259208	3.58635			ZHANG_TLX_TARGETS_36HR_DN	2.89928e-09	8.53771
CHYLA_CBFA2T3_TARGETS_UP	0.000260072	3.58491			MEISSNER_NPC_HCP_WITH_H3K4ME3_AND_H3K27ME3	2.95509e-09	8.52943
DELYS_THYROID_CANCER_UP	0.000273569	3.56293			WELCSH_BRCA1_TARGETS_UP	3.09244e-09	8.5097
SIMBULAN_UV_RESPONSE_NORMAL_DN	0.000274252	3.56185			BOQUEST_STEM_CELL_UP	3.129e-09	8.50459
GRESHOCK_CANCER_COPY_NUMBER_UP	0.000280618	3.55189			AMUNDSON_RESPONSE_TO_ARSENITE	3.28404e-09	8.48359
TONKS_TARGETS_OF_RUNX1_RUNX1T1_FUSION_HSC_UP	0.000308594	3.51061			MASSARWEH_TAMOXIFEN_RESISTANCE_UP	3.38241e-09	8.47077
BERNARD_PPAPDC1B_TARGETS_DN	0.000317226	3.49863			FOURNIER_ACINAR_DEVELOPMENT_LATE_2	3.58003e-09	8.44611
GRUETZMANN_PANCREATIC_CANCER_UP	0.000329344	3.48235			WAMUNYOKOLI_OVARIAN_CANCER_LMP_UP	3.8001e-09	8.42021
WEI_MYCN_TARGETS_WITH_E_BOX	0.000341833	3.46619			ZWANG_CLASS_3_TRANSIENTLY_INDUCED_BY_EGF	4.37659e-09	8.35886
BEGUM_TARGETS_OF_PAX3_FOXO1_FUSION_UP	0.00035012	3.45578			RUTELLA_RESPONSE_TO_CSF2RB_AND_IL4_UP	4.52415e-09	8.34446
MARTENS_BOUND_BY_PML_RARA_FUSION	0.000362043	3.44124			BILD_E2F3_ONCOGENIC_SIGNATURE	4.85132e-09	8.31414
PARENT_MTOR_SIGNALING_UP	0.000362612	3.44056			MCBRYAN_PUBERTAL_TGFB1_TARGETS_UP	5.12562e-09	8.29025
REACTOME_HEMOSTASIS	0.000412132	3.38496			MULLIGHAN_MLL_SIGNATURE_2_DN	5.18412e-09	8.28532
YAMAZAKI_TCEB3_TARGETS_UP	0.000416052	3.38085			KEGG_SMALL_CELL_LUNG_CANCER	6.31352e-09	8.19973
CONCANNON_APOPTOSIS_BY_EPOXOMICIN_UP	0.000456431	3.34063			YAMAZAKI_TCEB3_TARGETS_UP	6.35107e-09	8.19715
KEGG_LONG_TERM_POTENTIATION	0.000490695	3.30919			LU_AGING_BRAIN_UP	7.13473e-09	8.14662
DOANE_BREAST_CANCER_ESR1_UP	0.00049579	3.3047			PID_ERBB1_DOWNSTREAM_PATHWAY	7.49787e-09	8.12506
BERTUCCI_MEDULLARY_VS_DUCTAL_BREAST_CANCER_DN	0.000495876	3.30463			CAIRO_HEPATOBLASTOMA_UP	7.59868e-09	8.11926
DANG_REGULATED_BY_MYC_DN	0.000542833	3.26533			LINDGREN_BLADDER_CANCER_CLUSTER_3_UP	8.81121e-09	8.05496
BROWNE_HCMV_INFECTION_24HR_DN	0.000585056	3.2328			IVANOVA_HEMATOPOIESIS_EARLY_PROGENITOR	8.89167e-09	8.05102
TURASHVILI_BREAST_LOBULAR_CARCINOMA_VS_LOBULAR_NORMAL_UP	0.000586889	3.23144			CHICAS_RB1_TARGETS_GROWING	9.25285e-09	8.03372
KIM_MYCN_AMPLIFICATION_TARGETS_UP	0.000590833	3.22854			REACTOME_HEMOSTASIS	9.43021e-09	8.02548
NGUYEN_NOTCH1_TARGETS_DN	0.000591485	3.22806			SANSOM_APC_TARGETS_DN	1.06671e-08	7.97195
WAKABAYASHI_ADIPOGENESIS_PPARG_RXRA_BOUND_8D	0.000644083	3.19106			KAUFFMANN_DNA_REPAIR_GENES	1.13513e-08	7.94496
LEE_RECENT_THYMIC_EMIGRANT	0.000691369	3.16029			SENGUPTA_NASOPHARYNGEAL_CARCINOMA_UP	1.19152e-08	7.9239
LU_AGING_BRAIN_DN	0.000778769	3.10859			QI_PLASMACYTOMA_UP	1.33472e-08	7.87461
COULOUARN_TEMPORAL_TGFB1_SIGNATURE_UP	0.000844677	3.07331			PILON_KLF1_TARGETS_UP	1.42022e-08	7.84764
RHEIN_ALL_GLUCOCORTICOID_THERAPY_DN	0.000854383	3.06835			MARKEY_RB1_ACUTE_LOF_UP	1.42358e-08	7.84662
BIOCARTA_TFF_PATHWAY	0.000862322	3.06433			REACTOME_IMMUNE_SYSTEM	1.42865e-08	7.84507
ACEVEDO_FGFR1_TARGETS_IN_PROSTATE_CANCER_MODEL_UP	0.000968527	3.01389			TONKS_TARGETS_OF_RUNX1_RUNX1T1_FUSION_MONOCYTE_UP	1.50632e-08	7.82208
HAN_SATB1_TARGETS_DN	0.000985898	3.00617			DACOSTA_UV_RESPONSE_VIA_ERCC3_UP	1.69594e-08	7.77059
GOTZMANN_EPITHELIAL_TO_MESENCHYMAL_TRANSITION_DN	0.00100051	2.99978			LIU_SOX4_TARGETS_DN	1.69594e-08	7.77059
WANG_LMO4_TARGETS_UP	0.00100944	2.99592			MEISSNER_BRAIN_HCP_WITH_H3K27ME3	1.85464e-08	7.73174
WNT_SIGNALING	0.00102243	2.99037			JOHNSTONE_PARVB_TARGETS_2_DN	1.85606e-08	7.73141
KEGG_ERBB_SIGNALING_PATHWAY	0.00102772	2.98812			SERVITJA_LIVER_HNF1A_TARGETS_UP	1.873e-08	7.72746
DAVICIONI_MOLECULAR_ARMS_VS_ERMS_DN	0.00106418	2.97298			GRUETZMANN_PANCREATIC_CANCER_DN	1.89068e-08	7.72338
ULE_SPLICING_VIA_NOVA2	0.00106761	2.97159			BOCHKIS_FOXA2_TARGETS	2.19289e-08	7.65898
REACTOME_INTEGRATION_OF_ENERGY_METABOLISM	0.00111967	2.95091			IVANOVA_HEMATOPOIESIS_STEM_CELL_LONG_TERM	2.24112e-08	7.64954
LEE_NEURAL_CREST_STEM_CELL_DN	0.00116484	2.93374			FUJII_YBX1_TARGETS_DN	2.37213e-08	7.62486
SENESE_HDAC1_TARGETS_UP	0.00117886	2.92854			TIEN_INTESTINE_PROBIOTICS_24HR_DN	2.60772e-08	7.58374
LIU_SOX4_TARGETS_UP	0.00118575	2.92601			KEGG_NEUROTROPHIN_SIGNALING_PATHWAY	2.63991e-08	7.57841
REACTOME_NGF_SIGNALLING_VIA_TRKA_FROM_THE_PLASMA_MEMBRANE	0.00118575	2.92601			FERNANDEZ_BOUND_BY_MYC	2.8722e-08	7.54179
VANTVEER_BREAST_CANCER_ESR1_DN	0.00119141	2.92394			BILD_HRAS_ONCOGENIC_SIGNATURE	2.92922e-08	7.53325
GRAESSMANN_RESPONSE_TO_MC_AND_DOXORUBICIN_UP	0.00122377	2.9123			FISCHER_G1_S_CELL_CYCLE	3.48804e-08	7.45742
PASQUALUCCI_LYMPHOMA_BY_GC_STAGE_DN	0.00123062	2.90988			KASLER_HDAC7_TARGETS_1_UP	3.48804e-08	7.45742
WAMUNYOKOLI_OVARIAN_CANCER_LMP_UP	0.00125921	2.8999			GOTZMANN_EPITHELIAL_TO_MESENCHYMAL_TRANSITION_DN	3.91962e-08	7.40676
LINDGREN_BLADDER_CANCER_CLUSTER_3_DN	0.00126439	2.89812			RAMALHO_STEMNESS_UP	3.91962e-08	7.40676
KIM_WT1_TARGETS_12HR_DN	0.00128251	2.89194			MCBRYAN_PUBERTAL_BREAST_4_5WK_UP	3.94025e-08	7.40448
RUTELLA_RESPONSE_TO_HGF_VS_CSF2RB_AND_IL4_DN	0.00137707	2.86104			WINTER_HYPOXIA_METAGENE	4.02529e-08	7.3952
PLASARI_TGFB1_SIGNALING_VIA_NFIC_1HR_DN	0.00143779	2.84231			DEBIASI_APOPTOSIS_BY_REOVIRUS_INFECTION_DN	4.73403e-08	7.32477
YAMASHITA_LIVER_CANCER_STEM_CELL_UP	0.00146059	2.83547			HELLER_HDAC_TARGETS_SILENCED_BY_METHYLATION_UP	4.90287e-08	7.30955
MCCLUNG_CREB1_TARGETS_UP	0.0015646	2.8056			ZWANG_CLASS_1_TRANSIENTLY_INDUCED_BY_EGF	4.93787e-08	7.30646
GRUETZMANN_PANCREATIC_CANCER_DN	0.0015734	2.80316			DOANE_RESPONSE_TO_ANDROGEN_DN	4.96346e-08	7.30422
ROME_INSULIN_TARGETS_IN_MUSCLE_UP	0.00159731	2.79661			REACTOME_CELL_CYCLE_MITOTIC	5.23938e-08	7.28072
HELLER_HDAC_TARGETS_SILENCED_BY_METHYLATION_UP	0.00163607	2.7862			DURAND_STROMA_S_UP	5.89026e-08	7.22987
PID_CDC42_PATHWAY	0.00167347	2.77638			HOSHIDA_LIVER_CANCER_SUBCLASS_S2	5.97897e-08	7.22337
QI_HYPOXIA	0.00167704	2.77546			SASSON_RESPONSE_TO_FORSKOLIN_DN	6.03386e-08	7.2194
KEGG_GAP_JUNCTION	0.0017297	2.76203			UDAYAKUMAR_MED1_TARGETS_DN	6.11763e-08	7.21342
ENK_UV_RESPONSE_KERATINOCYTE_DN	0.00174209	2.75893			BOQUEST_STEM_CELL_DN	6.40323e-08	7.1936
WALLACE_PROSTATE_CANCER_RACE_DN	0.00175181	2.75651			PEDERSEN_METASTASIS_BY_ERBB2_ISOFORM_7	6.59447e-08	7.18082
NELSON_RESPONSE_TO_ANDROGEN_UP	0.00176911	2.75225			RUTELLA_RESPONSE_TO_HGF_VS_CSF2RB_AND_IL4_UP	6.7791e-08	7.16883
ROSS_ACUTE_MYELOID_LEUKEMIA_CBF	0.0017872	2.74783			ELVIDGE_HYPOXIA_BY_DMOG_UP	6.93355e-08	7.15904
NIKOLSKY_BREAST_CANCER_8Q12_Q22_AMPLICON	0.0020655	2.68497			LASTOWSKA_NEUROBLASTOMA_COPY_NUMBER_DN	7.19548e-08	7.14294
KOYAMA_SEMA3B_TARGETS_UP	0.00209802	2.67819			KEGG_CALCIUM_SIGNALING_PATHWAY	7.32278e-08	7.13532
HAMAI_APOPTOSIS_VIA_TRAIL_UP	0.00213218	2.67118			LINDGREN_BLADDER_CANCER_CLUSTER_2B	7.35031e-08	7.13369
UEDA_PERIFERAL_CLOCK	0.00234169	2.63047			ALFANO_MYC_TARGETS	7.53689e-08	7.12281
HELLER_HDAC_TARGETS_SILENCED_BY_METHYLATION_DN	0.00234574	2.62972			REACTOME_NGF_SIGNALLING_VIA_TRKA_FROM_THE_PLASMA_MEMBRANE	7.62821e-08	7.11758
GRAESSMANN_RESPONSE_TO_MC_AND_SERUM_DEPRIVATION_UP	0.00237292	2.62472			TOOKER_GEMCITABINE_RESISTANCE_DN	7.67403e-08	7.11498
ST_G_ALPHA_I_PATHWAY	0.00241908	2.61635			RAO_BOUND_BY_SALL4	7.89681e-08	7.10255
KEGG_NEUROACTIVE_LIGAND_RECEPTOR_INTERACTION	0.00242565	2.61517			KEGG_WNT_SIGNALING_PATHWAY	7.92808e-08	7.10083
SHETH_LIVER_CANCER_VS_TXNIP_LOSS_PAM1	0.00243567	2.61338			MARTINEZ_RB1_AND_TP53_TARGETS_DN	8.07233e-08	7.093
BLUM_RESPONSE_TO_SALIRASIB_UP	0.00259188	2.58639			SASSON_RESPONSE_TO_GONADOTROPHINS_DN	8.10658e-08	7.09116
KEGG_REGULATION_OF_ACTIN_CYTOSKELETON	0.0027819	2.55566			FLORIO_NEOCORTEX_BASAL_RADIAL_GLIA_DN	8.67442e-08	7.06176
REACTOME_METABOLISM_OF_LIPIDS_AND_LIPOPROTEINS	0.00280443	2.55215			KEGG_AXON_GUIDANCE	8.9985e-08	7.04583
SHEDDEN_LUNG_CANCER_GOOD_SURVIVAL_A4	0.00282988	2.54823			DELYS_THYROID_CANCER_DN	9.56133e-08	7.01948
KEGG_GLIOMA	0.00284735	2.54556			FLORIO_NEOCORTEX_BASAL_RADIAL_GLIA_UP	9.6668e-08	7.01472
PICCALUGA_ANGIOIMMUNOBLASTIC_LYMPHOMA_UP	0.00292383	2.53405			BIDUS_METASTASIS_UP	9.88011e-08	7.00524
MCMURRAY_TP53_HRAS_COOPERATION_RESPONSE_DN	0.0029285	2.53335			HAN_SATB1_TARGETS_UP	1.06552e-07	6.97244
BIOCARTA_MCALPAIN_PATHWAY	0.002976	2.52637			ZHANG_TLX_TARGETS_60HR_UP	1.26649e-07	6.8974
FISCHER_DIRECT_P53_TARGETS_META_ANALYSIS	0.0029803	2.52574			RUIZ_TNC_TARGETS_DN	1.31271e-07	6.88183
TURASHVILI_BREAST_LOBULAR_CARCINOMA_VS_DUCTAL_NORMAL_UP	0.00299368	2.52379			BROWNE_HCMV_INFECTION_14HR_DN	1.38966e-07	6.85709
NUYTTEN_EZH2_TARGETS_DN	0.00306724	2.51325			KIM_WT1_TARGETS_12HR_UP	1.46102e-07	6.83534
REACTOME_FATTY_ACID_TRIACYLGLYCEROL_AND_KETONE_BODY_METABOLISM	0.00351392	2.45421			YAGI_AML_WITH_11Q23_REARRANGED	1.57283e-07	6.80332
KYNG_DNA_DAMAGE_UP	0.00373971	2.42716			NAKAMURA_TUMOR_ZONE_PERIPHERAL_VS_CENTRAL_DN	1.63271e-07	6.78709
CAIRO_LIVER_DEVELOPMENT_UP	0.00374792	2.42621			NABA_CORE_MATRISOME	1.65459e-07	6.78131
KAN_RESPONSE_TO_ARSENIC_TRIOXIDE	0.0039833	2.39976			TURASHVILI_BREAST_LOBULAR_CARCINOMA_VS_LOBULAR_NORMAL_UP	1.75924e-07	6.75467
AMIT_EGF_RESPONSE_480_HELA	0.00399667	2.3983			RODRIGUES_THYROID_CARCINOMA_ANAPLASTIC_DN	1.78101e-07	6.74933
PILON_KLF1_TARGETS_UP	0.00419542	2.37722			KEGG_CHRONIC_MYELOID_LEUKEMIA	1.83407e-07	6.73658
SMID_BREAST_CANCER_LUMINAL_B_DN	0.00425092	2.37152			SHEPARD_BMYB_MORPHOLINO_UP	1.87972e-07	6.72591
HAN_SATB1_TARGETS_UP	0.00425652	2.37095			SCHUETZ_BREAST_CANCER_DUCTAL_INVASIVE_DN	1.96423e-07	6.70681
ALCALAY_AML_BY_NPM1_LOCALIZATION_DN	0.0042589	2.3707			VANTVEER_BREAST_CANCER_ESR1_DN	2.03102e-07	6.69229
OHM_METHYLATED_IN_ADULT_CANCERS	0.00453451	2.34347			AFFAR_YY1_TARGETS_DN	2.12486e-07	6.67267
SANSOM_WNT_PATHWAY_REQUIRE_MYC	0.0046251	2.33488			BENPORATH_OCT4_TARGETS	2.23868e-07	6.65001
RASHI_RESPONSE_TO_IONIZING_RADIATION_5	0.00463394	2.33405			BRUINS_UVC_RESPONSE_EARLY_LATE	2.28661e-07	6.64081
MARTINEZ_RB1_TARGETS_DN	0.00473217	2.32494			BLUM_RESPONSE_TO_SALIRASIB_UP	2.36008e-07	6.62707
KONDO_EZH2_TARGETS	0.00480132	2.31864			RUTELLA_RESPONSE_TO_HGF_VS_CSF2RB_AND_IL4_DN	2.36008e-07	6.62707
KEGG_SMALL_CELL_LUNG_CANCER	0.00514013	2.28903			MARTINEZ_TP53_TARGETS_DN	2.3944e-07	6.6208
STAMBOLSKY_RESPONSE_TO_VITAMIN_D3_UP	0.00514013	2.28903			KUMAR_TARGETS_OF_MLL_AF9_FUSION	2.62767e-07	6.58043
CHICAS_RB1_TARGETS_GROWING	0.00516343	2.28706			WANG_TUMOR_INVASIVENESS_UP	2.70098e-07	6.56848
YAGI_AML_WITH_INV_16_TRANSLOCATION	0.00526583	2.27853			REACTOME_ADAPTIVE_IMMUNE_SYSTEM	2.71513e-07	6.56621
ZHU_CMV_ALL_DN	0.00534384	2.27215			MONNIER_POSTRADIATION_TUMOR_ESCAPE_DN	3.20101e-07	6.49471
REACTOME_OPIOID_SIGNALLING	0.00534899	2.27173			HOSHIDA_LIVER_CANCER_SUBCLASS_S3	3.22181e-07	6.4919
KEGG_PANCREATIC_CANCER	0.00537005	2.27002			ROZANOV_MMP14_TARGETS_UP	3.22181e-07	6.4919
MARTORIATI_MDM4_TARGETS_NEUROEPITHELIUM_UP	0.0055808	2.2533			MOOTHA_HUMAN_MITODB_6_2002	3.27245e-07	6.48513
SCHAEFFER_SOX9_TARGETS_IN_PROSTATE_DEVELOPMENT_DN	0.00560301	2.25158			WANG_LMO4_TARGETS_DN	3.31008e-07	6.48016
MILI_PSEUDOPODIA_HAPTOTAXIS_UP	0.00602454	2.22008			KYNG_DNA_DAMAGE_UP	3.34183e-07	6.47602
MARTINEZ_RESPONSE_TO_TRABECTEDIN_DN	0.00604437	2.21865			WU_CELL_MIGRATION	3.35658e-07	6.4741
RODWELL_AGING_KIDNEY_NO_BLOOD_DN	0.00622632	2.20577			VART_KSHV_INFECTION_ANGIOGENIC_MARKERS_UP	3.36688e-07	6.47277
REACTOME_SIGNALING_BY_PDGF	0.00626956	2.20276			GREGORY_SYNTHETIC_LETHAL_WITH_IMATINIB	3.46532e-07	6.46026
SMID_BREAST_CANCER_LUMINAL_B_UP	0.00638367	2.19493			ENK_UV_RESPONSE_EPIDERMIS_UP	3.55442e-07	6.44923
TSENG_IRS1_TARGETS_DN	0.0066139	2.17954			TORCHIA_TARGETS_OF_EWSR1_FLI1_FUSION_UP	3.58804e-07	6.44514
LIM_MAMMARY_STEM_CELL_DN	0.00673722	2.17152			SCHAEFFER_PROSTATE_DEVELOPMENT_12HR_UP	3.76376e-07	6.42438
REACTOME_PLATELET_ACTIVATION_SIGNALING_AND_AGGREGATION	0.00711273	2.14796			KEGG_ENDOCYTOSIS	4.19888e-07	6.37687
BENPORATH_NOS_TARGETS	0.00716873	2.14456			HIRSCH_CELLULAR_TRANSFORMATION_SIGNATURE_UP	4.31844e-07	6.36467
MARTINEZ_RB1_AND_TP53_TARGETS_UP	0.00723521	2.14055			BROCKE_APOPTOSIS_REVERSED_BY_IL6	4.42428e-07	6.35416
JIANG_HYPOXIA_NORMAL	0.00727209	2.13834			STARK_PREFRONTAL_CORTEX_22Q11_DELETION_UP	4.43969e-07	6.35265
MCBRYAN_PUBERTAL_BREAST_5_6WK_UP	0.00731042	2.13606			KEGG_INSULIN_SIGNALING_PATHWAY	4.56807e-07	6.34027
TURASHVILI_BREAST_LOBULAR_CARCINOMA_VS_DUCTAL_NORMAL_DN	0.00779321	2.10828			KEGG_VASCULAR_SMOOTH_MUSCLE_CONTRACTION	4.89958e-07	6.30984
RODRIGUES_THYROID_CARCINOMA_POORLY_DIFFERENTIATED_UP	0.00781433	2.10711			MARKEY_RB1_CHRONIC_LOF_UP	4.89958e-07	6.30984
DODD_NASOPHARYNGEAL_CARCINOMA_UP	0.00852483	2.06931			LI_WILMS_TUMOR_VS_FETAL_KIDNEY_1_UP	5.25004e-07	6.27984
GOBERT_CORE_OLIGODENDROCYTE_DIFFERENTIATION	0.0086131	2.06484			HELLER_HDAC_TARGETS_UP	6.00305e-07	6.22163
BOYLAN_MULTIPLE_MYELOMA_C_DN	0.00875617	2.05769			VERHAAK_AML_WITH_NPM1_MUTATED_DN	6.0179e-07	6.22056
FRIDMAN_SENESCENCE_UP	0.00915747	2.03822			MARTINEZ_RB1_TARGETS_DN	6.18159e-07	6.2089
MARTORIATI_MDM4_TARGETS_FETAL_LIVER_UP	0.00923592	2.03452			BROWNE_HCMV_INFECTION_20HR_UP	6.44532e-07	6.19076
SETLUR_PROSTATE_CANCER_TMPRSS2_ERG_FUSION_UP	0.00937253	2.02814			PLASARI_TGFB1_SIGNALING_VIA_NFIC_1HR_DN	6.84413e-07	6.16468
BROWNE_HCMV_INFECTION_6HR_DN	0.0095212	2.02131			DEURIG_T_CELL_PROLYMPHOCYTIC_LEUKEMIA_UP	7.43816e-07	6.12853
ASTON_MAJOR_DEPRESSIVE_DISORDER_DN	0.0095212	2.02131			ZHU_CMV_ALL_DN	7.50419e-07	6.1247
ZHOU_INFLAMMATORY_RESPONSE_LIVE_UP	0.0100987	1.99574			OISHI_CHOLANGIOMA_STEM_CELL_LIKE_DN	7.66833e-07	6.1153
PID_A6B1_A6B4_INTEGRIN_PATHWAY	0.0118452	1.92646			ZHENG_GLIOBLASTOMA_PLASTICITY_UP	8.27099e-07	6.08244
SIG_BCR_SIGNALING_PATHWAY	0.0118452	1.92646			REACTOME_SIGNALING_BY_RHO_GTPASES	8.29331e-07	6.08127
DELACROIX_RAR_BOUND_ES	0.0119024	1.92437			PASQUALUCCI_LYMPHOMA_BY_GC_STAGE_UP	8.32732e-07	6.07949
REACTOME_SIGNALING_BY_RHO_GTPASES	0.012132	1.91607			SENESE_HDAC3_TARGETS_DN	8.43407e-07	6.07396
PACHER_TARGETS_OF_IGF1_AND_IGF2_UP	0.012718	1.89558			ZHANG_TLX_TARGETS_60HR_DN	9.24985e-07	6.03387
MASSARWEH_TAMOXIFEN_RESISTANCE_DN	0.012965	1.88723			YAMAZAKI_TCEB3_TARGETS_DN	9.77522e-07	6.00987
DACOSTA_UV_RESPONSE_VIA_ERCC3_XPCS_DN	0.0132849	1.87664			YAGI_AML_FAB_MARKERS	1.05815e-06	5.97545
BIOCARTA_LONGEVITY_PATHWAY	0.0136459	1.865			PHONG_TNF_RESPONSE_VIA_P38_PARTIAL	1.07524e-06	5.9685
KEGG_INSULIN_SIGNALING_PATHWAY	0.0137101	1.86296			BROWNE_HCMV_INFECTION_4HR_DN	1.12215e-06	5.94995
KEGG_PROGESTERONE_MEDIATED_OOCYTE_MATURATION	0.0137156	1.86278			KOYAMA_SEMA3B_TARGETS_DN	1.15923e-06	5.93583
HADDAD_B_LYMPHOCYTE_PROGENITOR	0.0140944	1.85095			HOSHIDA_LIVER_CANCER_SUBCLASS_S1	1.17102e-06	5.93144
DACOSTA_UV_RESPONSE_VIA_ERCC3_TTD_DN	0.0141321	1.84979			KINSEY_TARGETS_OF_EWSR1_FLII_FUSION_DN	1.17684e-06	5.92928
KEGG_ENDOMETRIAL_CANCER	0.0142812	1.84523			MIYAGAWA_TARGETS_OF_EWSR1_ETS_FUSIONS_UP	1.24264e-06	5.90565
MCBRYAN_PUBERTAL_BREAST_6_7WK_UP	0.014557	1.83693			KEGG_ERBB_SIGNALING_PATHWAY	1.29175e-06	5.88882
WOO_LIVER_CANCER_RECURRENCE_UP	0.0148184	1.8292			DOANE_RESPONSE_TO_ANDROGEN_UP	1.3043e-06	5.88462
KEGG_NON_SMALL_CELL_LUNG_CANCER	0.0148827	1.82732			ZHENG_FOXP3_TARGETS_IN_THYMUS_UP	1.30514e-06	5.88434
ZHANG_RESPONSE_TO_IKK_INHIBITOR_AND_TNF_DN	0.0155431	1.80846			KYNG_WERNER_SYNDROM_AND_NORMAL_AGING_DN	1.3331e-06	5.87514
GRAESSMANN_RESPONSE_TO_MC_AND_DOXORUBICIN_DN	0.0160419	1.79474			NABA_MATRISOME_ASSOCIATED	1.41636e-06	5.84883
DOANE_BREAST_CANCER_CLASSES_UP	0.0160619	1.7942			ELVIDGE_HYPOXIA_UP	1.53848e-06	5.81291
DAVICIONI_TARGETS_OF_PAX_FOXO1_FUSIONS_DN	0.0163483	1.78653			NAKAMURA_TUMOR_ZONE_PERIPHERAL_VS_CENTRAL_UP	1.56046e-06	5.80675
DAVICIONI_RHABDOMYOSARCOMA_PAX_FOXO1_FUSION_UP	0.0163667	1.78604			SMITH_TERT_TARGETS_UP	1.73702e-06	5.7602
FIRESTEIN_PROLIFERATION	0.0163857	1.78553			JIANG_HYPOXIA_NORMAL	1.74268e-06	5.75878
SENESE_HDAC3_TARGETS_DN	0.0165225	1.78192			STEIN_ESRRA_TARGETS_UP	1.82913e-06	5.73776
DIAZ_CHRONIC_MEYLOGENOUS_LEUKEMIA_DN	0.0170696	1.76778			THUM_SYSTOLIC_HEART_FAILURE_UP	1.85396e-06	5.7319
DAZARD_UV_RESPONSE_CLUSTER_G6	0.0172705	1.76269			IGLESIAS_E2F_TARGETS_UP	1.95789e-06	5.70821
SENGUPTA_NASOPHARYNGEAL_CARCINOMA_UP	0.0176916	1.75223			PENG_LEUCINE_DEPRIVATION_DN	2.50189e-06	5.60173
MARTINEZ_TP53_TARGETS_UP	0.0180682	1.74308			KEGG_GNRH_SIGNALING_PATHWAY	2.6188e-06	5.5819
KIM_WT1_TARGETS_12HR_UP	0.0181932	1.74009			GROSS_HYPOXIA_VIA_ELK3_DN	2.69825e-06	5.56892
KYNG_WERNER_SYNDROM_AND_NORMAL_AGING_DN	0.0182021	1.73988			KAAB_HEART_ATRIUM_VS_VENTRICLE_UP	2.92905e-06	5.53327
ONDER_CDH1_TARGETS_1_UP	0.0182706	1.73825			MOOTHA_PGC	2.9464e-06	5.53071
BOSCO_ALLERGEN_INDUCED_TH2_ASSOCIATED_MODULE	0.0184608	1.73375			WANG_CLIM2_TARGETS_DN	3.09841e-06	5.50886
HELLER_HDAC_TARGETS_DN	0.0190411	1.72031			FULCHER_INFLAMMATORY_RESPONSE_LECTIN_VS_LPS_UP	3.15643e-06	5.5008
VART_KSHV_INFECTION_ANGIOGENIC_MARKERS_DN	0.0194767	1.71048			MEISSNER_NPC_HCP_WITH_H3_UNMETHYLATED	3.25644e-06	5.48726
GAVIN_FOXP3_TARGETS_CLUSTER_P3	0.0194803	1.7104			YANG_BCL3_TARGETS_UP	3.35095e-06	5.47483
PASQUALUCCI_LYMPHOMA_BY_GC_STAGE_UP	0.0203617	1.69119			SATO_SILENCED_BY_METHYLATION_IN_PANCREATIC_CANCER_1	3.43563e-06	5.46399
DAZARD_RESPONSE_TO_UV_SCC_DN	0.0209821	1.67815			IWANAGA_CARCINOGENESIS_BY_KRAS_PTEN_DN	3.83321e-06	5.41644
KEGG_MAPK_SIGNALING_PATHWAY	0.0214346	1.66889			TONKS_TARGETS_OF_RUNX1_RUNX1T1_FUSION_HSC_UP	3.83513e-06	5.41622
VERRECCHIA_RESPONSE_TO_TGFB1_C2	0.0219701	1.65817			SHEPARD_CRUSH_AND_BURN_MUTANT_DN	3.83513e-06	5.41622
RICKMAN_TUMOR_DIFFERENTIATED_MODERATELY_VS_POORLY_UP	0.0222609	1.65246			GRADE_COLON_AND_RECTAL_CANCER_UP	4.10981e-06	5.38618
PID_INSULIN_PATHWAY	0.0224368	1.64904			JAEGER_METASTASIS_DN	4.21816e-06	5.37488
RUTELLA_RESPONSE_TO_HGF_DN	0.0226935	1.6441			MOOTHA_MITOCHONDRIA	4.3411e-06	5.3624
CREIGHTON_ENDOCRINE_THERAPY_RESISTANCE_4	0.0237979	1.62346			WANG_LMO4_TARGETS_UP	4.71779e-06	5.32626
THUM_SYSTOLIC_HEART_FAILURE_UP	0.0244957	1.61091			RICKMAN_TUMOR_DIFFERENTIATED_WELL_VS_POORLY_DN	4.76259e-06	5.32216
MILI_PSEUDOPODIA_HAPTOTAXIS_DN	0.0262685	1.58056			LI_AMPLIFIED_IN_LUNG_CANCER	4.78937e-06	5.31972
KOKKINAKIS_METHIONINE_DEPRIVATION_48HR_UP	0.0266975	1.57353			RASHI_RESPONSE_TO_IONIZING_RADIATION_5	4.95741e-06	5.30474
BIOCARTA_EIF2_PATHWAY	0.0272252	1.56503			HOSHIDA_LIVER_CANCER_SURVIVAL_UP	4.97945e-06	5.30282
GU_PDEF_TARGETS_UP	0.0273786	1.56259			KARLSSON_TGFB1_TARGETS_DN	5.03063e-06	5.29838
KEGG_BASAL_CELL_CARCINOMA	0.0276914	1.55766			KEGG_COLORECTAL_CANCER	5.31699e-06	5.27433
PATIL_LIVER_CANCER	0.0277305	1.55704			PID_TRKR_PATHWAY	5.31699e-06	5.27433
BURTON_ADIPOGENESIS_11	0.0281611	1.55035			SCHUETZ_BREAST_CANCER_DUCTAL_INVASIVE_UP	5.32021e-06	5.27407
SIG_PIP3_SIGNALING_IN_CARDIAC_MYOCTES	0.0281916	1.54988			RUIZ_TNC_TARGETS_UP	5.3507e-06	5.27159
PID_FAK_PATHWAY	0.0284584	1.54579			RUTELLA_RESPONSE_TO_CSF2RB_AND_IL4_DN	5.35105e-06	5.27156
HOSHIDA_LIVER_CANCER_SUBCLASS_S3	0.0291524	1.53533			CHIARADONNA_NEOPLASTIC_TRANSFORMATION_CDC25_UP	5.55787e-06	5.25509
SIG_IL4RECEPTOR_IN_B_LYPHOCYTES	0.0292302	1.53417			CROONQUIST_IL6_DEPRIVATION_DN	5.83089e-06	5.23427
BIOCARTA_CREB_PATHWAY	0.0292302	1.53417			AMUNDSON_POOR_SURVIVAL_AFTER_GAMMA_RADIATION_2G	5.93094e-06	5.22688
HOFFMANN_PRE_BI_TO_LARGE_PRE_BII_LYMPHOCYTE_UP	0.0295642	1.52923			HAHTOLA_MYCOSIS_FUNGOIDES_SKIN_UP	5.93778e-06	5.22638
SIG_PIP3_SIGNALING_IN_B_LYMPHOCYTES	0.0295642	1.52923			MORI_IMMATURE_B_LYMPHOCYTE_DN	5.98705e-06	5.22279
DACOSTA_ERCC3_ALLELE_XPCS_VS_TTD_DN	0.0295642	1.52923			CHIARADONNA_NEOPLASTIC_TRANSFORMATION_KRAS_UP	6.81989e-06	5.16622
JIANG_AGING_CEREBRAL_CORTEX_UP	0.0295642	1.52923			BOYAULT_LIVER_CANCER_SUBCLASS_G3_UP	7.06096e-06	5.15114
DEBIASI_APOPTOSIS_BY_REOVIRUS_INFECTION_DN	0.0296945	1.52732			PID_AR_PATHWAY	7.22027e-06	5.14145
PECE_MAMMARY_STEM_CELL_DN	0.0313227	1.50414			CHIANG_LIVER_CANCER_SUBCLASS_CTNNB1_DN	7.37019e-06	5.13252
REACTOME_SIGNALING_BY_EGFR_IN_CANCER	0.0314062	1.50298			REACTOME_GASTRIN_CREB_SIGNALLING_PATHWAY_VIA_PKC_AND_MAPK	7.53758e-06	5.12277
RICKMAN_TUMOR_DIFFERENTIATED_WELL_VS_MODERATELY_UP	0.0314062	1.50298			CREIGHTON_ENDOCRINE_THERAPY_RESISTANCE_5	7.58155e-06	5.12024
REACTOME_SLC_MEDIATED_TRANSMEMBRANE_TRANSPORT	0.0321634	1.49264			OSWALD_HEMATOPOIETIC_STEM_CELL_IN_COLLAGEN_GEL_UP	7.58341e-06	5.12014
SPIRA_SMOKERS_LUNG_CANCER_UP	0.0331975	1.47889			GRAHAM_CML_DIVIDING_VS_NORMAL_QUIESCENT_UP	8.95395e-06	5.04799
LANDIS_ERBB2_BREAST_TUMORS_65_UP	0.0343044	1.46465			RIZKI_TUMOR_INVASIVENESS_3D_DN	8.9878e-06	5.04635
LIM_MAMMARY_LUMINAL_PROGENITOR_DN	0.0344112	1.4633			HOFFMANN_LARGE_TO_SMALL_PRE_BII_LYMPHOCYTE_UP	9.06181e-06	5.04278
ZHANG_RESPONSE_TO_IKK_INHIBITOR_AND_TNF_UP	0.035296	1.45227			HEDENFALK_BREAST_CANCER_BRCA1_VS_BRCA2	9.06181e-06	5.04278
REACTOME_PHOSPHOLIPID_METABOLISM	0.0360829	1.4427			REACTOME_GLYCOSAMINOGLYCAN_METABOLISM	9.15886e-06	5.03816
LIAO_HAVE_SOX4_BINDING_SITES	0.0365273	1.43738			PID_MET_PATHWAY	9.36137e-06	5.02866
TIEN_INTESTINE_PROBIOTICS_24HR_DN	0.0366752	1.43563			BROWNE_HCMV_INFECTION_14HR_UP	1.10199e-05	4.95782
KIM_MYCN_AMPLIFICATION_TARGETS_DN	0.0369943	1.43186			TORCHIA_TARGETS_OF_EWSR1_FLI1_FUSION_DN	1.10978e-05	4.95476
IGLESIAS_E2F_TARGETS_UP	0.0376727	1.42397			REACTOME_CELL_CYCLE	1.12546e-05	4.94867
PID_PDGFRB_PATHWAY	0.0379268	1.42105			PETROVA_ENDOTHELIUM_LYMPHATIC_VS_BLOOD_DN	1.12829e-05	4.94758
VERHAAK_GLIOBLASTOMA_NEURAL	0.0379268	1.42105			PUJANA_XPRSS_INT_NETWORK	1.13624e-05	4.94453
ALCALAY_AML_BY_NPM1_LOCALIZATION_UP	0.0383084	1.41671			WAMUNYOKOLI_OVARIAN_CANCER_GRADES_1_2_UP	1.14101e-05	4.94271
REACTOME_SIGNALING_BY_ERBB2	0.0390119	1.4088			REACTOME_NEUROTRANSMITTER_RECEPTOR_BINDING_AND_DOWNSTREAM_TRANSMISSION_IN_THE_POSTSYNAPTIC_CELL	1.14101e-05	4.94271
PID_MET_PATHWAY	0.0398963	1.39907			LOCKWOOD_AMPLIFIED_IN_LUNG_CANCER	1.19062e-05	4.92423
CERVERA_SDHB_TARGETS_2	0.0409044	1.38823			MCBRYAN_PUBERTAL_BREAST_3_4WK_UP	1.19062e-05	4.92423
HIRSCH_CELLULAR_TRANSFORMATION_SIGNATURE_UP	0.0409609	1.38763			KEGG_PANCREATIC_CANCER	1.19797e-05	4.92156
KASLER_HDAC7_TARGETS_1_UP	0.0417525	1.37932			HORIUCHI_WTAP_TARGETS_DN	1.25028e-05	4.90299
BUYTAERT_PHOTODYNAMIC_THERAPY_STRESS_DN	0.0418514	1.37829			WANG_MLL_TARGETS	1.30147e-05	4.88557
CHIANG_LIVER_CANCER_SUBCLASS_CTNNB1_UP	0.0426962	1.36961			GAUSSMANN_MLL_AF4_FUSION_TARGETS_F_UP	1.31815e-05	4.88003
LEE_METASTASIS_AND_ALTERNATIVE_SPLICING_UP	0.0439369	1.35717			HATADA_METHYLATED_IN_LUNG_CANCER_UP	1.40268e-05	4.85304
CORRE_MULTIPLE_MYELOMA_UP	0.0439369	1.35717			IVANOVA_HEMATOPOIESIS_LATE_PROGENITOR	1.44174e-05	4.84111
TURASHVILI_BREAST_LOBULAR_CARCINOMA_VS_LOBULAR_NORMAL_DN	0.0439369	1.35717			TOYOTA_TARGETS_OF_MIR34B_AND_MIR34C	1.44488e-05	4.84017
CUI_TCF21_TARGETS_DN	0.0442247	1.35434			IKEDA_MIR30_TARGETS_UP	1.49496e-05	4.82537
SIMBULAN_UV_RESPONSE_IMMORTALIZED_DN	0.0442247	1.35434			CHIARADONNA_NEOPLASTIC_TRANSFORMATION_KRAS_DN	1.56447e-05	4.80563
MARSON_BOUND_BY_FOXP3_STIMULATED	0.0459191	1.33801			GROSS_HYPOXIA_VIA_ELK3_AND_HIF1A_UP	1.56447e-05	4.80563
SUNG_METASTASIS_STROMA_UP	0.0460227	1.33703			MARSON_BOUND_BY_E2F4_UNSTIMULATED	1.62394e-05	4.78943
RODWELL_AGING_KIDNEY_DN	0.0462847	1.33456			CAIRO_LIVER_DEVELOPMENT_UP	1.74775e-05	4.75752
YAMAZAKI_TCEB3_TARGETS_DN	0.0473939	1.32428			REACTOME_L1CAM_INTERACTIONS	1.7837e-05	4.74868
REACTOME_REGULATION_OF_INSULIN_SECRETION	0.0478249	1.32035			CHEN_HOXA5_TARGETS_9HR_UP	1.7893e-05	4.74732
ZHANG_TLX_TARGETS_UP	0.0487784	1.31177			PUJANA_BREAST_CANCER_LIT_INT_NETWORK	1.88237e-05	4.72529
LE_EGR2_TARGETS_DN	0.0487784	1.31177			WANG_CISPLATIN_RESPONSE_AND_XPC_DN	1.96357e-05	4.70695
KEGG_COLORECTAL_CANCER	0.0495185	1.30523			OKUMURA_INFLAMMATORY_RESPONSE_LPS	1.99287e-05	4.70052
HOQUE_METHYLATED_IN_CANCER	0.049856	1.30228			KOKKINAKIS_METHIONINE_DEPRIVATION_48HR_UP	2.06444e-05	4.6852
VERRECCHIA_EARLY_RESPONSE_TO_TGFB1	0.0499952	1.30107			KEGG_CELL_CYCLE	2.06444e-05	4.6852
BIOCARTA_HIVNEF_PATHWAY	0.0499952	1.30107			MOREAUX_MULTIPLE_MYELOMA_BY_TACI_UP	2.06857e-05	4.68433
					HELLER_HDAC_TARGETS_SILENCED_BY_METHYLATION_DN	2.10477e-05	4.6768
					LU_AGING_BRAIN_DN	2.14095e-05	4.66939
					DELPUECH_FOXO3_TARGETS_UP	2.14871e-05	4.66782
					LIU_CMYB_TARGETS_UP	2.16576e-05	4.66439
					CARD_MIR302A_TARGETS	2.17776e-05	4.66199
					CHYLA_CBFA2T3_TARGETS_UP	2.21346e-05	4.65493
					REACTOME_CYTOKINE_SIGNALING_IN_IMMUNE_SYSTEM	2.30262e-05	4.63778
					SENESE_HDAC1_AND_HDAC2_TARGETS_UP	2.3123e-05	4.63595
					CHANDRAN_METASTASIS_DN	2.44396e-05	4.61191
					LENAOUR_DENDRITIC_CELL_MATURATION_UP	2.44411e-05	4.61188
					JAATINEN_HEMATOPOIETIC_STEM_CELL_UP	2.53771e-05	4.59556
					LEE_NEURAL_CREST_STEM_CELL_UP	2.59334e-05	4.58614
					ZHANG_TLX_TARGETS_36HR_UP	2.61908e-05	4.58185
					AMIT_EGF_RESPONSE_480_HELA	2.68218e-05	4.57151
					DE_YY1_TARGETS_DN	2.85754e-05	4.54401
					MCMURRAY_TP53_HRAS_COOPERATION_RESPONSE_DN	2.87676e-05	4.5411
					KEGG_VEGF_SIGNALING_PATHWAY	2.8837e-05	4.54005
					ZHU_CMV_ALL_UP	2.90369e-05	4.53705
					JISON_SICKLE_CELL_DISEASE_UP	3.00603e-05	4.52201
					FIRESTEIN_PROLIFERATION	3.14112e-05	4.50292
					KIM_WT1_TARGETS_12HR_DN	3.15261e-05	4.50133
					MANALO_HYPOXIA_DN	3.17155e-05	4.49873
					PENG_GLUCOSE_DEPRIVATION_DN	3.24831e-05	4.48834
					SERVITJA_ISLET_HNF1A_TARGETS_UP	3.31977e-05	4.47889
					AFFAR_YY1_TARGETS_UP	3.4876e-05	4.45747
					MULLIGHAN_MLL_SIGNATURE_2_UP	3.5732e-05	4.44694
					ZHONG_SECRETOME_OF_LUNG_CANCER_AND_FIBROBLAST	3.63507e-05	4.43949
					BONCI_TARGETS_OF_MIR15A_AND_MIR16_1	3.71828e-05	4.42966
					REACTOME_FATTY_ACID_TRIACYLGLYCEROL_AND_KETONE_BODY_METABOLISM	4.00662e-05	4.39722
					MENSE_HYPOXIA_UP	4.06564e-05	4.39087
					VERHAAK_GLIOBLASTOMA_CLASSICAL	4.10648e-05	4.38653
					DURAND_STROMA_NS_UP	4.10648e-05	4.38653
					STEARMAN_LUNG_CANCER_EARLY_VS_LATE_UP	4.17965e-05	4.37886
					RICKMAN_METASTASIS_DN	4.44016e-05	4.3526
					REACTOME_MITOTIC_G1_G1_S_PHASES	4.8675e-05	4.31269
					PID_P53_DOWNSTREAM_PATHWAY	4.8675e-05	4.31269
					TIEN_INTESTINE_PROBIOTICS_6HR_DN	4.93898e-05	4.30636
					VANTVEER_BREAST_CANCER_ESR1_UP	4.93898e-05	4.30636
					REACTOME_G_ALPHA_Q_SIGNALLING_EVENTS	5.22025e-05	4.28231
					PID_SMAD2_3NUCLEAR_PATHWAY	5.27996e-05	4.27737
					DAZARD_RESPONSE_TO_UV_NHEK_UP	5.45181e-05	4.26346
					CHIANG_LIVER_CANCER_SUBCLASS_PROLIFERATION_UP	5.54424e-05	4.25616
					MULLIGHAN_NPM1_SIGNATURE_3_UP	5.85688e-05	4.23233
					KOKKINAKIS_METHIONINE_DEPRIVATION_96HR_UP	5.94637e-05	4.22575
					OUELLET_OVARIAN_CANCER_INVASIVE_VS_LMP_UP	5.94637e-05	4.22575
					KEGG_NON_SMALL_CELL_LUNG_CANCER	6.14554e-05	4.21144
					REACTOME_METABOLISM_OF_AMINO_ACIDS_AND_DERIVATIVES	6.14887e-05	4.2112
					GAVIN_FOXP3_TARGETS_CLUSTER_P3	6.27193e-05	4.2026
					BASAKI_YBX1_TARGETS_UP	6.35692e-05	4.19675
					KATSANOU_ELAVL1_TARGETS_DN	6.40035e-05	4.1938
					VERHAAK_GLIOBLASTOMA_MESENCHYMAL	6.72237e-05	4.17248
					ZHANG_RESPONSE_TO_IKK_INHIBITOR_AND_TNF_DN	6.80604e-05	4.16711
					REACTOME_NCAM_SIGNALING_FOR_NEURITE_OUT_GROWTH	6.89435e-05	4.16151
					DANG_REGULATED_BY_MYC_DN	7.1854e-05	4.14355
					RIZKI_TUMOR_INVASIVENESS_3D_UP	7.45365e-05	4.12763
					WANG_TUMOR_INVASIVENESS_DN	7.45365e-05	4.12763
					MASSARWEH_TAMOXIFEN_RESISTANCE_DN	7.4902e-05	4.12551
					BLALOCK_ALZHEIMERS_DISEASE_INCIPIENT_DN	7.49133e-05	4.12544
					PURBEY_TARGETS_OF_CTBP1_NOT_SATB1_UP	7.94367e-05	4.09998
					BHAT_ESR1_TARGETS_NOT_VIA_AKT1_DN	8.16811e-05	4.08788
					REACTOME_S_PHASE	8.27202e-05	4.08239
					SASAKI_ADULT_T_CELL_LEUKEMIA	8.31304e-05	4.08024
					IKEDA_MIR1_TARGETS_UP	8.34427e-05	4.07861
					REACTOME_SIGNALING_BY_PDGF	8.41709e-05	4.07484
					AMUNDSON_POOR_SURVIVAL_AFTER_GAMMA_RADIATION_8G	8.74e-05	4.05849
					BURTON_ADIPOGENESIS_2	8.83453e-05	4.05382
					GROSS_HYPOXIA_VIA_ELK3_UP	8.99895e-05	4.04581
					PID_ENDOTHELIN_PATHWAY	9.22184e-05	4.03518
					JISON_SICKLE_CELL_DISEASE_DN	9.50898e-05	4.02187
					POOLA_INVASIVE_BREAST_CANCER_DN	9.54824e-05	4.02008
					VECCHI_GASTRIC_CANCER_EARLY_UP	0.000100151	3.99935
					LE_EGR2_TARGETS_UP	0.000105378	3.97725
					LE_EGR2_TARGETS_DN	0.000105378	3.97725
					BIOCARTA_MAPK_PATHWAY	0.000106074	3.97439
					AZARE_NEOPLASTIC_TRANSFORMATION_BY_STAT3_UP	0.000106162	3.97403
					REACTOME_G_ALPHA_S_SIGNALLING_EVENTS	0.000106162	3.97403
					KEGG_ENDOMETRIAL_CANCER	0.000113295	3.94579
					REACTOME_SIGNALING_BY_FGFR_IN_DISEASE	0.0001141	3.94271
					RASHI_RESPONSE_TO_IONIZING_RADIATION_2	0.0001141	3.94271
					INGRAM_SHH_TARGETS_UP	0.0001141	3.94271
					BROWNE_HCMV_INFECTION_48HR_UP	0.000115988	3.93559
					SARRIO_EPITHELIAL_MESENCHYMAL_TRANSITION_UP	0.000115988	3.93559
					PURBEY_TARGETS_OF_CTBP1_AND_SATB1_DN	0.000115988	3.93559
					GU_PDEF_TARGETS_UP	0.000116773	3.93266
					TONKS_TARGETS_OF_RUNX1_RUNX1T1_FUSION_ERYTHROCYTE_UP	0.000117835	3.92873
					KEGG_FC_EPSILON_RI_SIGNALING_PATHWAY	0.000118609	3.92588
					PUIFFE_INVASION_INHIBITED_BY_ASCITES_DN	0.000122559	3.91165
					GOLDRATH_ANTIGEN_RESPONSE	0.000124454	3.90499
					BYSTRYKH_HEMATOPOIESIS_STEM_CELL_AND_BRAIN_QTL_TRANS	0.000130661	3.88385
					ZHANG_RESPONSE_TO_IKK_INHIBITOR_AND_TNF_UP	0.000134741	3.8705
					NGUYEN_NOTCH1_TARGETS_DN	0.000137679	3.86113
					NELSON_RESPONSE_TO_ANDROGEN_UP	0.000137679	3.86113
					MORI_LARGE_PRE_BII_LYMPHOCYTE_UP	0.000137679	3.86113
					KAYO_AGING_MUSCLE_UP	0.000138507	3.85853
					MULLIGHAN_NPM1_SIGNATURE_3_DN	0.000139284	3.8561
					PEDRIOLI_MIR31_TARGETS_DN	0.000140304	3.85293
					PEREZ_TP63_TARGETS	0.000141069	3.85057
					REACTOME_SIGNALING_BY_SCF_KIT	0.000155194	3.80912
					MIKKELSEN_NPC_ICP_WITH_H3K4ME3	0.000174079	3.75925
					STEIN_ESR1_TARGETS	0.000178606	3.7481
					HUANG_GATA2_TARGETS_UP	0.000184797	3.7333
					PETROVA_ENDOTHELIUM_LYMPHATIC_VS_BLOOD_UP	0.000186233	3.72994
					DANG_MYC_TARGETS_UP	0.000188384	3.72496
					MCBRYAN_PUBERTAL_BREAST_5_6WK_DN	0.00018904	3.72345
					PID_VEGFR1_2_PATHWAY	0.000203775	3.69085
					PID_MTOR_4PATHWAY	0.000203775	3.69085
					FRASOR_RESPONSE_TO_SERM_OR_FULVESTRANT_DN	0.000208848	3.68017
					VERHAAK_GLIOBLASTOMA_PRONEURAL	0.000209699	3.6784
					BROWNE_HCMV_INFECTION_6HR_DN	0.000209926	3.67793
					WAMUNYOKOLI_OVARIAN_CANCER_LMP_DN	0.000211601	3.67448
					SARRIO_EPITHELIAL_MESENCHYMAL_TRANSITION_DN	0.000220106	3.65737
					BEGUM_TARGETS_OF_PAX3_FOXO1_FUSION_UP	0.00022036	3.65687
					RICKMAN_TUMOR_DIFFERENTIATED_WELL_VS_POORLY_UP	0.000224212	3.64934
					REN_ALVEOLAR_RHABDOMYOSARCOMA_UP	0.000234095	3.63061
					REACTOME_POTASSIUM_CHANNELS	0.000234095	3.63061
					CREIGHTON_ENDOCRINE_THERAPY_RESISTANCE_4	0.00024051	3.61887
					DUTERTRE_ESTRADIOL_RESPONSE_6HR_DN	0.000240602	3.6187
					REACTOME_PHOSPHOLIPID_METABOLISM	0.000255118	3.59326
					MARTORIATI_MDM4_TARGETS_NEUROEPITHELIUM_UP	0.000255132	3.59324
					SCHLOSSER_MYC_TARGETS_REPRESSED_BY_SERUM	0.000257465	3.58928
					KEGG_PHOSPHATIDYLINOSITOL_SIGNALING_SYSTEM	0.000265313	3.57624
					RUTELLA_RESPONSE_TO_HGF_DN	0.00026686	3.57372
					PUJANA_BRCA_CENTERED_NETWORK	0.00026694	3.57359
					SESTO_RESPONSE_TO_UV_C7	0.000269025	3.57021
					CHIARADONNA_NEOPLASTIC_TRANSFORMATION_CDC25_DN	0.000270714	3.56749
					MULLIGHAN_NPM1_MUTATED_SIGNATURE_1_UP	0.000274417	3.56159
					PODAR_RESPONSE_TO_ADAPHOSTIN_UP	0.000281439	3.55062
					REACTOME_DNA_REPLICATION	0.000283353	3.54767
					GERHOLD_ADIPOGENESIS_UP	0.00028355	3.54737
					PID_FAK_PATHWAY	0.000294446	3.53099
					REACTOME_PLATELET_ACTIVATION_SIGNALING_AND_AGGREGATION	0.000294564	3.53082
					MARTORIATI_MDM4_TARGETS_NEUROEPITHELIUM_DN	0.000296386	3.52814
					KEGG_FC_GAMMA_R_MEDIATED_PHAGOCYTOSIS	0.000299155	3.5241
					VECCHI_GASTRIC_CANCER_ADVANCED_VS_EARLY_UP	0.000310204	3.50835
					NIKOLSKY_BREAST_CANCER_17Q21_Q25_AMPLICON	0.000310325	3.50818
					HAMAI_APOPTOSIS_VIA_TRAIL_DN	0.000313277	3.50407
					SMIRNOV_CIRCULATING_ENDOTHELIOCYTES_IN_CANCER_UP	0.000315559	3.50092
					GRAESSMANN_APOPTOSIS_BY_SERUM_DEPRIVATION_DN	0.00031743	3.49835
					BERTUCCI_MEDULLARY_VS_DUCTAL_BREAST_CANCER_DN	0.000336368	3.47318
					GAUSSMANN_MLL_AF4_FUSION_TARGETS_A_UP	0.000342009	3.46596
					PID_AVB3_INTEGRIN_PATHWAY	0.000346635	3.46013
					ROSTY_CERVICAL_CANCER_PROLIFERATION_CLUSTER	0.0003572	3.44709
					FULCHER_INFLAMMATORY_RESPONSE_LECTIN_VS_LPS_DN	0.000361814	3.44151
					ST_INTEGRIN_SIGNALING_PATHWAY	0.000388629	3.41047
					AGUIRRE_PANCREATIC_CANCER_COPY_NUMBER_DN	0.000390427	3.40846
					REACTOME_SIGNALING_BY_EGFR_IN_CANCER	0.00039143	3.40735
					KEGG_PROSTATE_CANCER	0.000397785	3.40035
					KEGG_LYSOSOME	0.000440753	3.3558
					RODRIGUES_DCC_TARGETS_DN	0.000440753	3.3558
					KEGG_MELANOGENESIS	0.000444488	3.35214
					KYNG_DNA_DAMAGE_DN	0.000445391	3.35126
					SENESE_HDAC1_AND_HDAC2_TARGETS_DN	0.000448319	3.34841
					GRAESSMANN_RESPONSE_TO_MC_AND_SERUM_DEPRIVATION_UP	0.000448438	3.3483
					REACTOME_G_ALPHA1213_SIGNALLING_EVENTS	0.000452647	3.34424
					TURASHVILI_BREAST_LOBULAR_CARCINOMA_VS_LOBULAR_NORMAL_DN	0.000452647	3.34424
					JECHLINGER_EPITHELIAL_TO_MESENCHYMAL_TRANSITION_DN	0.0004683	3.32948
					PID_LYSOPHOSPHOLIPID_PATHWAY	0.0004683	3.32948
					MULLIGHAN_MLL_SIGNATURE_1_DN	0.000476271	3.32215
					REACTOME_SIGNALING_BY_INSULIN_RECEPTOR	0.000493935	3.30633
					LANDIS_ERBB2_BREAST_TUMORS_324_UP	0.000501616	3.29963
					REACTOME_MITOTIC_G2_G2_M_PHASES	0.000503014	3.29842
					ZHONG_RESPONSE_TO_AZACITIDINE_AND_TSA_UP	0.000552876	3.25737
					MULLIGHAN_NPM1_MUTATED_SIGNATURE_1_DN	0.000559483	3.25221
					GRADE_COLON_AND_RECTAL_CANCER_DN	0.000563697	3.24895
					BURTON_ADIPOGENESIS_3	0.000563697	3.24895
					VANOEVELEN_MYOGENESIS_SIN3A_TARGETS	0.000587951	3.23066
					REACTOME_POST_TRANSLATIONAL_PROTEIN_MODIFICATION	0.000599045	3.22254
					KEGG_GLIOMA	0.000617453	3.2094
					REACTOME_TRANSPORT_OF_INORGANIC_CATIONS_ANIONS_AND_AMINO_ACIDS_OLIGOPEPTIDES	0.0006219	3.20628
					COLDREN_GEFITINIB_RESISTANCE_DN	0.000631624	3.19954
					DAVICIONI_MOLECULAR_ARMS_VS_ERMS_DN	0.000667235	3.17572
					QI_PLASMACYTOMA_DN	0.000714383	3.14607
					OSWALD_HEMATOPOIETIC_STEM_CELL_IN_COLLAGEN_GEL_DN	0.000721904	3.14152
					SESTO_RESPONSE_TO_UV_C8	0.00077061	3.11317
					KEEN_RESPONSE_TO_ROSIGLITAZONE_DN	0.000784859	3.10521
					ZHU_CMV_24_HR_UP	0.00079265	3.10092
					IWANAGA_CARCINOGENESIS_BY_KRAS_PTEN_UP	0.0008047	3.09437
					GAUSSMANN_MLL_AF4_FUSION_TARGETS_C_UP	0.00081597	3.08833
					IVANOVA_HEMATOPOIESIS_STEM_CELL	0.00082679	3.0826
					PROVENZANI_METASTASIS_DN	0.000830181	3.08083
					DITTMER_PTHLH_TARGETS_UP	0.000832451	3.07964
					REACTOME_SIGNALING_BY_FGFR	0.000832451	3.07964
					CROMER_METASTASIS_UP	0.000841172	3.07512
					BURTON_ADIPOGENESIS_8	0.000841624	3.07488
					KEGG_PROGESTERONE_MEDIATED_OOCYTE_MATURATION	0.000841624	3.07488
					DAZARD_UV_RESPONSE_CLUSTER_G6	0.000863771	3.0636
					REACTOME_GENERIC_TRANSCRIPTION_PATHWAY	0.000892408	3.04944
					KAUFFMANN_DNA_REPLICATION_GENES	0.00092361	3.03451
					PID_IL2_1PATHWAY	0.000935953	3.02875
					PID_TGFBR_PATHWAY	0.000935953	3.02875
					KEGG_BASAL_CELL_CARCINOMA	0.000935953	3.02875
					CHANG_CORE_SERUM_RESPONSE_UP	0.000952512	3.02113
					PID_ILK_PATHWAY	0.000963279	3.01625
					WELCSH_BRCA1_TARGETS_DN	0.000977768	3.00976
					MCBRYAN_PUBERTAL_BREAST_4_5WK_DN	0.000984758	3.00667
					WOO_LIVER_CANCER_RECURRENCE_UP	0.000988292	3.00511
					KEGG_MELANOMA	0.00100464	2.99799
					NATSUME_RESPONSE_TO_INTERFERON_BETA_UP	0.00100464	2.99799
					REACTOME_SYNTHESIS_OF_DNA	0.00100958	2.99586
					TSENG_IRS1_TARGETS_DN	0.00102318	2.99005
					KAN_RESPONSE_TO_ARSENIC_TRIOXIDE	0.00107333	2.96927
					VILLANUEVA_LIVER_CANCER_KRT19_UP	0.00107943	2.96681
					HADDAD_T_LYMPHOCYTE_AND_NK_PROGENITOR_UP	0.00108676	2.96387
					HELLER_HDAC_TARGETS_DN	0.00112652	2.94826
					REACTOME_METABOLISM_OF_CARBOHYDRATES	0.00113152	2.94634
					BENPORATH_NOS_TARGETS	0.001168	2.93256
					SERVITJA_LIVER_HNF1A_TARGETS_DN	0.00118593	2.92594
					SHEPARD_BMYB_MORPHOLINO_DN	0.00123972	2.90668
					ELVIDGE_HIF1A_AND_HIF2A_TARGETS_DN	0.00124354	2.90534
					PID_TAP63_PATHWAY	0.00124877	2.90352
					ZHU_CMV_24_HR_DN	0.00128498	2.89111
					PEREZ_TP53_AND_TP63_TARGETS	0.00129635	2.88728
					WOOD_EBV_EBNA1_TARGETS_UP	0.00130542	2.88425
					SUNG_METASTASIS_STROMA_UP	0.00130542	2.88425
					TONKS_TARGETS_OF_RUNX1_RUNX1T1_FUSION_SUSTAINDED_IN_ERYTHROCYTE_UP	0.00130772	2.88349
					LANDIS_BREAST_CANCER_PROGRESSION_DN	0.00130898	2.88307
					KEGG_LONG_TERM_DEPRESSION	0.00130898	2.88307
					PID_CDC42_PATHWAY	0.00130898	2.88307
					MISSIAGLIA_REGULATED_BY_METHYLATION_DN	0.0013317	2.87559
					WHITEFORD_PEDIATRIC_CANCER_MARKERS	0.00133335	2.87506
					HAHTOLA_MYCOSIS_FUNGOIDES_CD4_DN	0.00133335	2.87506
					LI_INDUCED_T_TO_NATURAL_KILLER_DN	0.00133335	2.87506
					MCBRYAN_PUBERTAL_BREAST_5_6WK_UP	0.00133335	2.87506
					REACTOME_CLASS_I_MHC_MEDIATED_ANTIGEN_PROCESSING_PRESENTATION	0.0013422	2.87218
					ZHOU_INFLAMMATORY_RESPONSE_LIVE_UP	0.00134271	2.87202
					HINATA_NFKB_TARGETS_FIBROBLAST_UP	0.00138247	2.85934
					KEGG_ECM_RECEPTOR_INTERACTION	0.00138247	2.85934
					RICKMAN_METASTASIS_UP	0.00139869	2.85428
					SMID_BREAST_CANCER_RELAPSE_IN_BONE_DN	0.00140281	2.853
					RODRIGUES_THYROID_CARCINOMA_DN	0.00140313	2.8529
					FRIDMAN_SENESCENCE_UP	0.00140313	2.8529
					BROWNE_HCMV_INFECTION_18HR_UP	0.00140569	2.85211
					PROVENZANI_METASTASIS_UP	0.00140908	2.85106
					HOELZEL_NF1_TARGETS_UP	0.00147233	2.832
					BENPORATH_MYC_TARGETS_WITH_EBOX	0.00150256	2.82317
					CHEMNITZ_RESPONSE_TO_PROSTAGLANDIN_E2_DN	0.00150944	2.82118
					KONDO_EZH2_TARGETS	0.00156448	2.80563
					SMID_BREAST_CANCER_LUMINAL_B_UP	0.00157059	2.80394
					LU_EZH2_TARGETS_DN	0.00160737	2.79389
					RICKMAN_TUMOR_DIFFERENTIATED_WELL_VS_MODERATELY_UP	0.00163289	2.78704
					GAUSSMANN_MLL_AF4_FUSION_TARGETS_A_DN	0.00163431	2.78666
					GOTZMANN_EPITHELIAL_TO_MESENCHYMAL_TRANSITION_UP	0.00170452	2.7684
					ALONSO_METASTASIS_UP	0.00176387	2.75353
					LINDGREN_BLADDER_CANCER_CLUSTER_3_DN	0.00177319	2.75125
					ULE_SPLICING_VIA_NOVA2	0.00177529	2.75073
					VART_KSHV_INFECTION_ANGIOGENIC_MARKERS_DN	0.00180467	2.7436
					LIU_PROSTATE_CANCER_UP	0.0018296	2.73764
					KAUFFMANN_MELANOMA_RELAPSE_UP	0.00185732	2.73111
					SMID_BREAST_CANCER_LUMINAL_B_DN	0.00189755	2.72181
					REACTOME_GPCR_LIGAND_BINDING	0.00190577	2.71993
					TSAI_RESPONSE_TO_IONIZING_RADIATION	0.00190824	2.71937
					MISSIAGLIA_REGULATED_BY_METHYLATION_UP	0.00198972	2.70121
					REACTOME_SIGNALING_BY_THE_B_CELL_RECEPTOR_BCR	0.00198972	2.70121
					IZADPANAH_STEM_CELL_ADIPOSE_VS_BONE_UP	0.00198972	2.70121
					AGUIRRE_PANCREATIC_CANCER_COPY_NUMBER_UP	0.00199048	2.70104
					KEGG_T_CELL_RECEPTOR_SIGNALING_PATHWAY	0.00204093	2.69017
					ZHANG_TLX_TARGETS_DN	0.00207709	2.68254
					WNT_SIGNALING	0.00207709	2.68254
					MCBRYAN_PUBERTAL_BREAST_6_7WK_UP	0.00210177	2.67741
					WANG_CISPLATIN_RESPONSE_AND_XPC_UP	0.00218432	2.66068
					WANG_RESPONSE_TO_GSK3_INHIBITOR_SB216763_DN	0.00220163	2.65726
					PID_TELOMERASE_PATHWAY	0.00221823	2.65399
					PID_KIT_PATHWAY	0.00222081	2.65349
					KEGG_MTOR_SIGNALING_PATHWAY	0.00222081	2.65349
					PUIFFE_INVASION_INHIBITED_BY_ASCITES_UP	0.00226455	2.64502
					HOLLERN_EMT_BREAST_TUMOR_DN	0.00231022	2.63635
					REACTOME_APOPTOSIS	0.00232209	2.63412
					KOKKINAKIS_METHIONINE_DEPRIVATION_96HR_DN	0.00233437	2.63183
					RAY_TUMORIGENESIS_BY_ERBB2_CDC25A_DN	0.00233841	2.63108
					KEGG_PURINE_METABOLISM	0.00233841	2.63108
					DELACROIX_RAR_BOUND_ES	0.00234329	2.63017
					WONG_MITOCHONDRIA_GENE_MODULE	0.00237887	2.62363
					SHAFFER_IRF4_TARGETS_IN_MYELOMA_VS_MATURE_B_LYMPHOCYTE	0.00246611	2.60799
					REACTOME_SIGNALING_BY_ERBB2	0.00246611	2.60799
					REACTOME_SIGNALING_BY_ILS	0.00254893	2.59364
					ROESSLER_LIVER_CANCER_METASTASIS_UP	0.00254893	2.59364
					HORIUCHI_WTAP_TARGETS_UP	0.00255894	2.59194
					SHETH_LIVER_CANCER_VS_TXNIP_LOSS_PAM2	0.00257795	2.58873
					UEDA_CENTRAL_CLOCK	0.00263785	2.57875
					PICCALUGA_ANGIOIMMUNOBLASTIC_LYMPHOMA_DN	0.00270507	2.56782
					ONDER_CDH1_TARGETS_1_DN	0.00274158	2.562
					WHITFIELD_CELL_CYCLE_G2_M	0.00281113	2.55112
					SIG_PIP3_SIGNALING_IN_CARDIAC_MYOCTES	0.00288496	2.53986
					REACTOME_ASPARAGINE_N_LINKED_GLYCOSYLATION	0.00289516	2.53833
					HUANG_DASATINIB_RESISTANCE_UP	0.00289516	2.53833
					MAHAJAN_RESPONSE_TO_IL1A_UP	0.00289516	2.53833
					KLEIN_PRIMARY_EFFUSION_LYMPHOMA_UP	0.00296005	2.5287
					REACTOME_DOWNSTREAM_SIGNALING_OF_ACTIVATED_FGFR	0.00309351	2.50955
					WINZEN_DEGRADED_VIA_KHSRP	0.00309351	2.50955
					MCCLUNG_CREB1_TARGETS_UP	0.00309351	2.50955
					DING_LUNG_CANCER_EXPRESSION_BY_COPY_NUMBER	0.00309351	2.50955
					BENPORATH_ES_CORE_NINE_CORRELATED	0.00309351	2.50955
					DAIRKEE_CANCER_PRONE_RESPONSE_BPA_E2	0.00313136	2.50427
					LEE_NEURAL_CREST_STEM_CELL_DN	0.00313136	2.50427
					REACTOME_G1_S_TRANSITION	0.00318877	2.49638
					POMEROY_MEDULLOBLASTOMA_DESMOPLASIC_VS_CLASSIC_DN	0.00321158	2.49328
					RIZ_ERYTHROID_DIFFERENTIATION_HBZ	0.00327158	2.48524
					DODD_NASOPHARYNGEAL_CARCINOMA_UP	0.00331673	2.47929
					REACTOME_INSULIN_RECEPTOR_SIGNALLING_CASCADE	0.00334742	2.47529
					DAZARD_RESPONSE_TO_UV_SCC_DN	0.00372157	2.42927
					TURASHVILI_BREAST_DUCTAL_CARCINOMA_VS_LOBULAR_NORMAL_UP	0.00387291	2.41196
					CROONQUIST_NRAS_VS_STROMAL_STIMULATION_DN	0.00387741	2.41146
					ZHOU_INFLAMMATORY_RESPONSE_FIMA_UP	0.00390175	2.40874
					PID_ANGIOPOIETIN_RECEPTOR_PATHWAY	0.00394394	2.40407
					WANG_HCP_PROSTATE_CANCER	0.00395753	2.40258
					CONCANNON_APOPTOSIS_BY_EPOXOMICIN_DN	0.0042069	2.37604
					PYEON_CANCER_HEAD_AND_NECK_VS_CERVICAL_UP	0.00420726	2.376
					CHIANG_LIVER_CANCER_SUBCLASS_UNANNOTATED_DN	0.00420726	2.376
					JOHANSSON_GLIOMAGENESIS_BY_PDGFB_UP	0.00421971	2.37472
					SANSOM_WNT_PATHWAY_REQUIRE_MYC	0.00421971	2.37472
					PID_EPHB_FWD_PATHWAY	0.0044411	2.35251
					WIERENGA_STAT5A_TARGETS_DN	0.00461983	2.33537
					BURTON_ADIPOGENESIS_9	0.00462905	2.33451
					GARGALOVIC_RESPONSE_TO_OXIDIZED_PHOSPHOLIPIDS_TURQUOISE_UP	0.00472138	2.32593
					PID_MYC_ACTIV_PATHWAY	0.00472138	2.32593
					NABA_ECM_REGULATORS	0.00476569	2.32187
					ACEVEDO_NORMAL_TISSUE_ADJACENT_TO_LIVER_TUMOR_DN	0.00478257	2.32034
					GUO_TARGETS_OF_IRS1_AND_IRS2	0.00485595	2.31373
					PEDERSEN_METASTASIS_BY_ERBB2_ISOFORM_4	0.00490756	2.30913
					REACTOME_PPARA_ACTIVATES_GENE_EXPRESSION	0.00494137	2.30615
					CROONQUIST_NRAS_SIGNALING_DN	0.00498311	2.3025
					DOANE_BREAST_CANCER_CLASSES_UP	0.00498311	2.3025
					WONG_PROTEASOME_GENE_MODULE	0.00525289	2.2796
					LANDIS_ERBB2_BREAST_TUMORS_324_DN	0.00553546	2.25685
					KEGG_UBIQUITIN_MEDIATED_PROTEOLYSIS	0.00553676	2.25674
					JIANG_VHL_TARGETS	0.00553676	2.25674
					WIEDERSCHAIN_TARGETS_OF_BMI1_AND_PCGF2	0.00554119	2.2564
					NIKOLSKY_BREAST_CANCER_8Q12_Q22_AMPLICON	0.00601983	2.22042
					KEGG_PEROXISOME	0.00602227	2.22024
					BURTON_ADIPOGENESIS_PEAK_AT_8HR	0.00602859	2.21978
					PID_RET_PATHWAY	0.00602859	2.21978
					VERRECCHIA_DELAYED_RESPONSE_TO_TGFB1	0.00602859	2.21978
					SERVITJA_ISLET_HNF1A_TARGETS_DN	0.00608053	2.21606
					KOKKINAKIS_METHIONINE_DEPRIVATION_48HR_DN	0.00632168	2.19917
					BILD_MYC_ONCOGENIC_SIGNATURE	0.00632681	2.19882
					LINSLEY_MIR16_TARGETS	0.00632681	2.19882
					BONOME_OVARIAN_CANCER_SURVIVAL_OPTIMAL_DEBULKING	0.00642814	2.19191
					BROWNE_HCMV_INFECTION_24HR_DN	0.0066874	2.17474
					CHANG_CYCLING_GENES	0.0066874	2.17474
					PID_CMYB_PATHWAY	0.00680792	2.16699
					RUAN_RESPONSE_TO_TNF_DN	0.00680792	2.16699
					IWANAGA_CARCINOGENESIS_BY_KRAS_DN	0.00690972	2.16054
					PID_CERAMIDE_PATHWAY	0.00699353	2.1553
					UEDA_PERIFERAL_CLOCK	0.00720423	2.14241
					SASSON_RESPONSE_TO_FORSKOLIN_UP	0.00732719	2.13506
					IGARASHI_ATF4_TARGETS_DN	0.00732719	2.13506
					PENG_LEUCINE_DEPRIVATION_UP	0.00741605	2.12983
					CAIRO_HEPATOBLASTOMA_CLASSES_DN	0.00754455	2.12237
					DER_IFN_BETA_RESPONSE_UP	0.00765046	2.11631
					PID_CXCR4_PATHWAY	0.00765046	2.11631
					CHEBOTAEV_GR_TARGETS_UP	0.00767543	2.1149
					PID_P38_ALPHA_BETA_DOWNSTREAM_PATHWAY	0.0081834	2.08707
					PID_RAC1_REG_PATHWAY	0.0081834	2.08707
					VERNELL_RETINOBLASTOMA_PATHWAY_UP	0.00823087	2.08455
					BURTON_ADIPOGENESIS_6	0.00832443	2.07965
					MIKKELSEN_ES_ICP_WITH_H3K4ME3	0.00833388	2.07915
					LI_INDUCED_T_TO_NATURAL_KILLER_UP	0.00860218	2.06539
					YAGI_AML_WITH_T_9_11_TRANSLOCATION	0.00893569	2.04887
					PID_LKB1_PATHWAY	0.00930721	2.03118
					SESTO_RESPONSE_TO_UV_C0	0.00931042	2.03103
					REACTOME_DOWNSTREAM_SIGNAL_TRANSDUCTION	0.0094899	2.02274
					KOBAYASHI_EGFR_SIGNALING_24HR_UP	0.00950696	2.02196
					REACTOME_ION_CHANNEL_TRANSPORT	0.00953848	2.02052
					LANDIS_ERBB2_BREAST_PRENEOPLASTIC_DN	0.00953848	2.02052
					GENTILE_UV_RESPONSE_CLUSTER_D4	0.00953848	2.02052
					ELVIDGE_HYPOXIA_DN	0.00973628	2.01161
					YAO_TEMPORAL_RESPONSE_TO_PROGESTERONE_CLUSTER_0	0.00977434	2.00991
					ACEVEDO_LIVER_CANCER_DN	0.0098054	2.00853
					UDAYAKUMAR_MED1_TARGETS_UP	0.00991378	2.00376
					DEURIG_T_CELL_PROLYMPHOCYTIC_LEUKEMIA_DN	0.0101795	1.99227
					PAL_PRMT5_TARGETS_UP	0.0103413	1.98543
					KEGG_LEUKOCYTE_TRANSENDOTHELIAL_MIGRATION	0.0103935	1.98324
					SOTIRIOU_BREAST_CANCER_GRADE_1_VS_3_UP	0.0104502	1.98087
					KEGG_P53_SIGNALING_PATHWAY	0.010566	1.97609
					TURASHVILI_BREAST_LOBULAR_CARCINOMA_VS_DUCTAL_NORMAL_UP	0.010566	1.97609
					REACTOME_MITOTIC_M_M_G1_PHASES	0.0106968	1.97074
					CAIRO_HEPATOBLASTOMA_DN	0.0107431	1.96887
					HOLLMANN_APOPTOSIS_VIA_CD40_DN	0.0107431	1.96887
					QI_HYPOXIA	0.0108499	1.96457
					VERHAAK_GLIOBLASTOMA_NEURAL	0.0108728	1.96366
					FRASOR_RESPONSE_TO_ESTRADIOL_DN	0.0108828	1.96326
					LEIN_MIDBRAIN_MARKERS	0.0108828	1.96326
					BHAT_ESR1_TARGETS_VIA_AKT1_DN	0.0108828	1.96326
					MULLIGHAN_MLL_SIGNATURE_1_UP	0.0112389	1.94927
					WHITFIELD_CELL_CYCLE_G2	0.0113889	1.94352
					TAKEDA_TARGETS_OF_NUP98_HOXA9_FUSION_3D_UP	0.0113889	1.94352
					HOLLERN_EMT_BREAST_TUMOR_UP	0.0115056	1.93909
					TIEN_INTESTINE_PROBIOTICS_2HR_DN	0.0115582	1.93711
					ZHANG_TARGETS_OF_EWSR1_FLI1_FUSION	0.0115582	1.93711
					HUTTMANN_B_CLL_POOR_SURVIVAL_UP	0.0118031	1.928
					LU_IL4_SIGNALING	0.0118439	1.9265
					TARTE_PLASMA_CELL_VS_PLASMABLAST_UP	0.0118718	1.92548
					KEGG_TIGHT_JUNCTION	0.0120179	1.92017
					REACTOME_ANTIGEN_PROCESSING_UBIQUITINATION_PROTEASOME_DEGRADATION	0.0122775	1.91089
					NUTT_GBM_VS_AO_GLIOMA_UP	0.0123811	1.90724
					PID_A6B1_A6B4_INTEGRIN_PATHWAY	0.0123811	1.90724
					SESTO_RESPONSE_TO_UV_C5	0.0123811	1.90724
					PID_SYNDECAN_1_PATHWAY	0.0123811	1.90724
					MORI_MATURE_B_LYMPHOCYTE_DN	0.0124367	1.90529
					KEGG_INOSITOL_PHOSPHATE_METABOLISM	0.0125031	1.90298
					RODWELL_AGING_KIDNEY_NO_BLOOD_DN	0.012555	1.90118
					SHETH_LIVER_CANCER_VS_TXNIP_LOSS_PAM4	0.0126975	1.89628
					BRUINS_UVC_RESPONSE_VIA_TP53_GROUP_D	0.0132237	1.87865
					GUO_HEX_TARGETS_UP	0.0137416	1.86196
					CROMER_METASTASIS_DN	0.0137416	1.86196
					KYNG_DNA_DAMAGE_BY_GAMMA_RADIATION	0.0137416	1.86196
					HERNANDEZ_ABERRANT_MITOSIS_BY_DOCETACEL_2NM_UP	0.0137416	1.86196
					MUNSHI_MULTIPLE_MYELOMA_UP	0.0137416	1.86196
					LEIN_MEDULLA_MARKERS	0.0137416	1.86196
					REN_BOUND_BY_E2F	0.0137654	1.86121
					MASSARWEH_RESPONSE_TO_ESTRADIOL	0.0137654	1.86121
					ASTON_MAJOR_DEPRESSIVE_DISORDER_DN	0.0139908	1.85416
					RIGGI_EWING_SARCOMA_PROGENITOR_DN	0.0140066	1.85367
					NABA_ECM_GLYCOPROTEINS	0.0141786	1.84837
					KIM_MYC_AMPLIFICATION_TARGETS_UP	0.0142964	1.84477
					SENESE_HDAC1_TARGETS_DN	0.014673	1.83348
					RODWELL_AGING_KIDNEY_UP	0.0146832	1.83318
					PID_PI3K_PLC_TRK_PATHWAY	0.0150782	1.82165
					REACTOME_SIGNALLING_TO_ERKS	0.0150782	1.82165
					NAKAYAMA_SOFT_TISSUE_TUMORS_PCA1_DN	0.0158106	1.80105
					PID_E2F_PATHWAY	0.0158106	1.80105
					ZHU_CMV_8_HR_DN	0.0163786	1.78572
					SCHAEFFER_SOX9_TARGETS_IN_PROSTATE_DEVELOPMENT_DN	0.0164631	1.78349
					BEGUM_TARGETS_OF_PAX3_FOXO1_FUSION_DN	0.0164631	1.78349
					PID_INSULIN_PATHWAY	0.0164631	1.78349
					BASSO_B_LYMPHOCYTE_NETWORK	0.0169961	1.76965
					MORI_PRE_BI_LYMPHOCYTE_UP	0.0173357	1.76106
					GENTILE_UV_LOW_DOSE_DN	0.0173689	1.76023
					SETLUR_PROSTATE_CANCER_TMPRSS2_ERG_FUSION_UP	0.0173689	1.76023
					GAJATE_RESPONSE_TO_TRABECTEDIN_UP	0.0173689	1.76023
					KEGG_ACUTE_MYELOID_LEUKEMIA	0.0178152	1.74921
					SONG_TARGETS_OF_IE86_CMV_PROTEIN	0.0178152	1.74921
					VECCHI_GASTRIC_CANCER_EARLY_DN	0.0178697	1.74788
					BROWNE_HCMV_INFECTION_24HR_UP	0.0180756	1.74291
					WEI_MIR34A_TARGETS	0.0180756	1.74291
					KEGG_PYRIMIDINE_METABOLISM	0.0181448	1.74125
					HOEBEKE_LYMPHOID_STEM_CELL_DN	0.0181669	1.74072
					MORI_SMALL_PRE_BII_LYMPHOCYTE_UP	0.0181669	1.74072
					WATANABE_RECTAL_CANCER_RADIOTHERAPY_RESPONSIVE_DN	0.0183982	1.73523
					LIU_SOX4_TARGETS_UP	0.0190768	1.71949
					HELLER_SILENCED_BY_METHYLATION_UP	0.0194616	1.71082
					RODRIGUES_NTN1_TARGETS_DN	0.0199193	1.70073
					HU_GENOTOXIC_DAMAGE_4HR	0.0204665	1.68896
					PACHER_TARGETS_OF_IGF1_AND_IGF2_UP	0.0204665	1.68896
					SABATES_COLORECTAL_ADENOMA_DN	0.0208509	1.68088
					XU_GH1_EXOGENOUS_TARGETS_DN	0.0213875	1.66984
					KENNY_CTNNB1_TARGETS_DN	0.0214412	1.66875
					REACTOME_GABA_RECEPTOR_ACTIVATION	0.0214412	1.66875
					BECKER_TAMOXIFEN_RESISTANCE_DN	0.0214412	1.66875
					REACTOME_HEPARAN_SULFATE_HEPARIN_HS_GAG_METABOLISM	0.0214412	1.66875
					NATSUME_RESPONSE_TO_INTERFERON_BETA_DN	0.0214412	1.66875
					OISHI_CHOLANGIOMA_STEM_CELL_LIKE_UP	0.021497	1.66762
					GROSS_HYPOXIA_VIA_ELK3_AND_HIF1A_DN	0.0215944	1.66566
					KEGG_NUCLEOTIDE_EXCISION_REPAIR	0.0218809	1.65994
					STREICHER_LSM1_TARGETS_UP	0.0218809	1.65994
					PID_INTEGRIN1_PATHWAY	0.0222409	1.65285
					PID_HIF1_TFPATHWAY	0.0222409	1.65285
					REACTOME_RECRUITMENT_OF_MITOTIC_CENTROSOME_PROTEINS_AND_COMPLEXES	0.0222409	1.65285
					REACTOME_DOWNSTREAM_SIGNALING_EVENTS_OF_B_CELL_RECEPTOR_BCR	0.0224654	1.64849
					SASSON_RESPONSE_TO_GONADOTROPHINS_UP	0.0228983	1.6402
					REACTOME_MHC_CLASS_II_ANTIGEN_PRESENTATION	0.0228983	1.6402
					GAVIN_FOXP3_TARGETS_CLUSTER_P6	0.0228983	1.6402
					TURASHVILI_BREAST_LOBULAR_CARCINOMA_VS_DUCTAL_NORMAL_DN	0.0228983	1.6402
					ELVIDGE_HIF1A_TARGETS_DN	0.0228983	1.6402
					DAVICIONI_PAX_FOXO1_SIGNATURE_IN_ARMS_UP	0.0230383	1.63755
					LIEN_BREAST_CARCINOMA_METAPLASTIC_VS_DUCTAL_DN	0.0232645	1.63331
					KEGG_OOCYTE_MEIOSIS	0.0232645	1.63331
					SENESE_HDAC2_TARGETS_UP	0.0232645	1.63331
					NIKOLSKY_BREAST_CANCER_8Q23_Q24_AMPLICON	0.0237377	1.62456
					SABATES_COLORECTAL_ADENOMA_UP	0.0245336	1.61024
					KAAB_FAILED_HEART_ATRIUM_DN	0.0245336	1.61024
					WINNEPENNINCKX_MELANOMA_METASTASIS_UP	0.0245791	1.60943
					IZADPANAH_STEM_CELL_ADIPOSE_VS_BONE_DN	0.0250335	1.60148
					DANG_REGULATED_BY_MYC_UP	0.0254839	1.59373
					REACTOME_TRANSCRIPTIONAL_REGULATION_OF_WHITE_ADIPOCYTE_DIFFERENTIATION	0.0254839	1.59373
					REACTOME_METABOLISM_OF_NUCLEOTIDES	0.0254839	1.59373
					LEE_RECENT_THYMIC_EMIGRANT	0.0256677	1.59061
					WIERENGA_STAT5A_TARGETS_UP	0.0263946	1.57849
					BAKKER_FOXO3_TARGETS_DN	0.0269123	1.57005
					TONKS_TARGETS_OF_RUNX1_RUNX1T1_FUSION_HSC_DN	0.0269123	1.57005
					REACTOME_SIGNAL_TRANSDUCTION_BY_L1	0.02778	1.55627
					LI_WILMS_TUMOR_VS_FETAL_KIDNEY_2_DN	0.0280492	1.55208
					SIG_INSULIN_RECEPTOR_PATHWAY_IN_CARDIAC_MYOCYTES	0.0280492	1.55208
					PID_RB_1PATHWAY	0.0284544	1.54585
					AMIT_SERUM_RESPONSE_120_MCF10A	0.0284544	1.54585
					BILANGES_SERUM_SENSITIVE_GENES	0.0284717	1.54559
					SANA_TNF_SIGNALING_DN	0.0284717	1.54559
					IKEDA_MIR133_TARGETS_UP	0.0290678	1.53659
					PID_TCPTP_PATHWAY	0.0290678	1.53659
					REACTOME_NRAGE_SIGNALS_DEATH_THROUGH_JNK	0.0290678	1.53659
					GALLUZZI_PERMEABILIZE_MITOCHONDRIA	0.0290678	1.53659
					ONDER_CDH1_TARGETS_1_UP	0.0294364	1.53112
					PID_SHP2_PATHWAY	0.0297683	1.52625
					JI_RESPONSE_TO_FSH_DN	0.0297683	1.52625
					BIOCARTA_HIVNEF_PATHWAY	0.0297683	1.52625
					KEGG_ARACHIDONIC_ACID_METABOLISM	0.0297683	1.52625
					SMIRNOV_RESPONSE_TO_IR_6HR_UP	0.0299645	1.52339
					HADDAD_B_LYMPHOCYTE_PROGENITOR	0.0300423	1.52227
					GINESTIER_BREAST_CANCER_ZNF217_AMPLIFIED_DN	0.0302354	1.51948
					YAGI_AML_SURVIVAL	0.0310439	1.50802
					SCHAEFFER_PROSTATE_DEVELOPMENT_6HR_UP	0.0310658	1.50772
					FOSTER_KDM1A_TARGETS_DN	0.0310805	1.50751
					BERTUCCI_MEDULLARY_VS_DUCTAL_BREAST_CANCER_UP	0.0313734	1.50344
					YAO_TEMPORAL_RESPONSE_TO_PROGESTERONE_CLUSTER_17	0.0314081	1.50296
					LABBE_WNT3A_TARGETS_UP	0.0346114	1.46078
					DOANE_BREAST_CANCER_ESR1_UP	0.0346114	1.46078
					JACKSON_DNMT1_TARGETS_UP	0.0346115	1.46078
					KAYO_AGING_MUSCLE_DN	0.0346293	1.46056
					BHATTACHARYA_EMBRYONIC_STEM_CELL	0.0353668	1.4514
					REACTOME_TRANSPORT_OF_GLUCOSE_AND_OTHER_SUGARS_BILE_SALTS_AND_ORGANIC_ACIDS_METAL_IONS_AND_AMINE_COMPOUNDS	0.0353668	1.4514
					KANG_IMMORTALIZED_BY_TERT_UP	0.0353668	1.4514
					PASQUALUCCI_LYMPHOMA_BY_GC_STAGE_DN	0.0354725	1.45011
					LEE_TARGETS_OF_PTCH1_AND_SUFU_DN	0.035546	1.44921
					SAKAI_CHRONIC_HEPATITIS_VS_LIVER_CANCER_UP	0.035546	1.44921
					IWANAGA_CARCINOGENESIS_BY_KRAS_UP	0.0361285	1.44215
					ANASTASSIOU_MULTICANCER_INVASIVENESS_SIGNATURE	0.0363709	1.43925
					LEE_LIVER_CANCER_E2F1_DN	0.0363709	1.43925
					BYSTROEM_CORRELATED_WITH_IL5_DN	0.0363709	1.43925
					ZHOU_INFLAMMATORY_RESPONSE_LIVE_DN	0.036396	1.43895
					THUM_SYSTOLIC_HEART_FAILURE_DN	0.036438	1.43845
					LEE_LIVER_CANCER_SURVIVAL_DN	0.0366161	1.43633
					HOFMANN_CELL_LYMPHOMA_UP	0.0366676	1.43572
					DAUER_STAT3_TARGETS_DN	0.0366676	1.43572
					YANG_BREAST_CANCER_ESR1_LASER_DN	0.0366676	1.43572
					GROSS_HYPOXIA_VIA_ELK3_ONLY_UP	0.0377063	1.42359
					REACTOME_TRANSPORT_TO_THE_GOLGI_AND_SUBSEQUENT_MODIFICATION	0.0377063	1.42359
					VALK_AML_CLUSTER_6	0.0377063	1.42359
					BORLAK_LIVER_CANCER_EGF_UP	0.0384321	1.41531
					AMIT_SERUM_RESPONSE_60_MCF10A	0.0384321	1.41531
					AMIT_EGF_RESPONSE_40_HELA	0.0385963	1.41345
					KEGG_ALDOSTERONE_REGULATED_SODIUM_REABSORPTION	0.0385963	1.41345
					GOZGIT_ESR1_TARGETS_UP	0.0386336	1.41303
					MIYAGAWA_TARGETS_OF_EWSR1_ETS_FUSIONS_DN	0.0391956	1.40676
					SHETH_LIVER_CANCER_VS_TXNIP_LOSS_PAM3	0.0409223	1.38804
					KEGG_LONG_TERM_POTENTIATION	0.0409223	1.38804
					CHANG_CORE_SERUM_RESPONSE_DN	0.042107	1.37565
					COULOUARN_TEMPORAL_TGFB1_SIGNATURE_DN	0.0422611	1.37406
					KATSANOU_ELAVL1_TARGETS_UP	0.0426373	1.37021
					GAUSSMANN_MLL_AF4_FUSION_TARGETS_G_UP	0.043144	1.36508
					KEGG_ARRHYTHMOGENIC_RIGHT_VENTRICULAR_CARDIOMYOPATHY_ARVC	0.0434978	1.36153
					SCHLESINGER_METHYLATED_DE_NOVO_IN_CANCER	0.0438875	1.35766
					NEMETH_INFLAMMATORY_RESPONSE_LPS_UP	0.0438875	1.35766
					BILD_CTNNB1_ONCOGENIC_SIGNATURE	0.0443713	1.3529
					KARLSSON_TGFB1_TARGETS_UP	0.0450844	1.34597
					WHITFIELD_CELL_CYCLE_M_G1	0.0459997	1.33725
					REACTOME_SIGNALING_BY_TGF_BETA_RECEPTOR_COMPLEX	0.0464465	1.33305
					FLECHNER_PBL_KIDNEY_TRANSPLANT_REJECTED_VS_OK_UP	0.0464465	1.33305
					REACTOME_AMINO_ACID_AND_OLIGOPEPTIDE_SLC_TRANSPORTERS	0.0478987	1.31968
					BROWNE_HCMV_INFECTION_2HR_DN	0.0478987	1.31968
					FAELT_B_CLL_WITH_VH3_21_DN	0.0478987	1.31968
					STAMBOLSKY_TARGETS_OF_MUTATED_TP53_UP	0.0478987	1.31968
					PID_FOXO_PATHWAY	0.0478987	1.31968
					LIM_MAMMARY_LUMINAL_MATURE_DN	0.0493256	1.30693
					HOQUE_METHYLATED_IN_CANCER	0.0495744	1.30474

## Sheet: Fig 2C
		Shared between 16D 10 days ENZ, 42D and NCI-H660			42D and NCI-H660
Motif Name	Consensus Motif	-log10 pvalue	Rank		-log10 pvalue	Rank
AMYB(HTH)/Testes-AMYB-ChIP-Seq(GSE44588)/Homer	GGCCCCGCCCCC	-5375	-15		-13030	-7
AP-1(bZIP)/ThioMac-PU.1-ChIP-Seq(GSE21512)/Homer	RGCCAATSRG	-3337	-12		-7855	27
AP-2alpha(AP2)/Hela-AP2alpha-ChIP-Seq(GSE31477)/Homer	RGKGGGCGGAGC	-1649	0		-6399	-21
AP-2gamma(AP2)/MCF7-TFAP2C-ChIP-Seq(GSE21234)/Homer	NRGCCCCRCCCHBNN	-1649	30		-6273	30
Ap4(bHLH)/AML-Tfap4-ChIP-Seq(GSE45738)/Homer	YGGCCCCGCCCC	-1573	29		-6164	58
ARE(NR)/LNCAP-AR-ChIP-Seq(GSE27824)/Homer	DGGGYGKGGC	-1353	-17		-5587	-71
AR-halfsite(NR)/LNCaP-AR-ChIP-Seq(GSE27824)/Homer	MKGGGYGTGGCC	-1286	-16		-5498	-16
Arnt:Ahr(bHLH)/MCF7-Arnt-ChIP-Seq(Lo_et_al.)/Homer	GCCACRCCCACY	-1252	158		-5329	22
Ascl1(bHLH)/NeuralTubes-Ascl1-ChIP-Seq(GSE55840)/Homer	RGKGGGCGKGGC	-922.3	101		-4640	152
Atf1(bZIP)/K562-ATF1-ChIP-Seq(GSE31477)/Homer	NRYTTCCGGY	-830.2	45		-3652	313
Atf2(bZIP)/3T3L1-Atf2-ChIP-Seq(GSE56872)/Homer	HACTTCCGGY	-811.1	16		-3630	22
Atf3(bZIP)/GBM-ATF3-ChIP-Seq(GSE33912)/Homer	AACCGGAAGT	-717.1	75		-3197	136
Atf4(bZIP)/MEF-Atf4-ChIP-Seq(GSE35681)/Homer	AVCCGGAAGT	-677.7	-1		-2842	29
Atf7(bZIP)/3T3L1-Atf7-ChIP-Seq(GSE56872)/Homer	GCCACACCCA	-668.1	-90		-2803	-48
Atoh1(bHLH)/Cerebellum-Atoh1-ChIP-Seq(GSE22111)/Homer	NRYTTCCGGH	-573.8	19		-2759	19
Bach1(bZIP)/K562-Bach1-ChIP-Seq(GSE31477)/Homer	RACCGGAAGT	-572.7	10		-2713	70
Bach2(bZIP)/OCILy7-Bach2-ChIP-Seq(GSE44420)/Homer	ACCGGAAGTG	-567.8	-44		-2676	-21
Bapx1(Homeobox)/VertebralCol-Bapx1-ChIP-Seq(GSE36672)/Homer	RACTACAATTCCCAGAAKGC	-433.8	-29		-2328	-17
Barx1(Homeobox)/Stomach-Barx1.3xFlag-ChIP-Seq(GSE69483)/Homer	RACTACAACTCCCAGVAKGC	-416	3		-1615	88
BATF(bZIP)/Th17-BATF-ChIP-Seq(GSE39756)/Homer	CTGCGCATGCGC	-401.9	-120		-1615	-77
Bcl11a(Zf)/HSPC-BCL11A-ChIP-Seq(GSE104676)/Homer	STGCGCATGCGC	-375.7	-14		-1599	17
Bcl6(Zf)/Liver-Bcl6-ChIP-Seq(GSE31578)/Homer	AACCGGAAGT	-247.8	170		-1387	-3
bHLHE40(bHLH)/HepG2-BHLHE40-ChIP-Seq(GSE31477)/Homer	ACTTCCKGKT	-242.4	69		-1278	-13
bHLHE41(bHLH)/proB-Bhlhe41-ChIP-Seq(GSE93764)/Homer	GGGGGGGG	-200.7	10		-1219	73
BMAL1(bHLH)/Liver-Bmal1-ChIP-Seq(GSE39860)/Homer	ACTACAATTCCC	-200.4	-1		-1157	7
BMYB(HTH)/Hela-BMYB-ChIP-Seq(GSE27030)/Homer	GGGGGTGTGTCC	-199.2	68		-1111	159
BORIS(Zf)/K562-CTCFL-ChIP-Seq(GSE32465)/Homer	AYAGTGCCMYCTRGTGGCCA	-196.2	-179		-1091	-81
Brachyury(T-box)/Mesoendoderm-Brachyury-ChIP-exo(GSE54963)/Homer	ACAGGAAGTG	-175.1	6		-1079	5
Brn1(POU,Homeobox)/NPC-Brn1-ChIP-Seq(GSE35496)/Homer	CSGTGACGTCAC	-175	29		-1032	29
Brn2(POU,Homeobox)/NPC-Brn2-ChIP-Seq(GSE35496)/Homer	ACAGGAAGTG	-154.4	60		-1008	37
bZIP:IRF(bZIP,IRF)/Th17-BatF-ChIP-Seq(GSE39756)/Homer	NNAYTTCCTGHN	-140.3	103		-1007	87
CArG(MADS)/PUER-Srf-ChIP-Seq(Sullivan_et_al.)/Homer	VACAGGAAAT	-131.8	-105		-999.5	-149
Cdx2(Homeobox)/mES-Cdx2-ChIP-Seq(GSE14586)/Homer	AVCAGGAAGT	-127.9	-61		-974.3	-21
CDX4(Homeobox)/ZebrafishEmbryos-Cdx4.Myc-ChIP-Seq(GSE48254)/Homer	CNNBRGCGCCCCCTGSTGGC	-122.4	-40		-948.8	-70
CEBP(bZIP)/ThioMac-CEBPb-ChIP-Seq(GSE21512)/Homer	BSNTGTTTACWYWGN	-113.8	-5		-947.7	-141
CEBP:AP1(bZIP)/ThioMac-CEBPb-ChIP-Seq(GSE21512)/Homer	CYTGTTTACWYW	-110.7	-6		-905.4	-90
CEBP:CEBP(bZIP)/MEF-Chop-ChIP-Seq(GSE35681)/Homer	RGCAATNAAA	-109.2	1		-902.2	5
Chop(bZIP)/MEF-Chop-ChIP-Seq(GSE35681)/Homer	ACVAGGAAGT	-105.6	-83		-901.9	-17
CHR(?)/Hela-CellCycle-Expression/Homer	NRRTGACGTCAT	-104.2	-66		-893.3	-78
c-Jun-CRE(bZIP)/K562-cJun-ChIP-Seq(GSE31477)/Homer	WAAGTAAACA	-102.5	-23		-869.1	40
CLOCK(bHLH)/Liver-Clock-ChIP-Seq(GSE39860)/Homer	TRTTTACTTW	-97.91	-82		-857.9	-86
c-Myc(bHLH)/LNCAP-cMyc-ChIP-Seq(Unpublished)/Homer	GATGACGTCA	-97.45	46		-811.8	115
c-Myc(bHLH)/mES-cMyc-ChIP-Seq(GSE11431)/Homer	ATGACGTCATCN	-96.69	12		-801.7	26
COUP-TFII(NR)/Artia-Nr2f2-ChIP-Seq(GSE46497)/Homer	NNNVCTGWGYAAACASN	-96.18	19		-792	-62
COUP-TFII(NR)/K562-NR2F1-ChIP-Seq(Encode)/Homer	VTTACGTAAYNNNNN	-96.17	19		-779.4	-84
CRE(bZIP)/Promoter/Homer	WAAGTAAACA	-95.28	23		-768.5	13
CRX(Homeobox)/Retina-Crx-ChIP-Seq(GSE20012)/Homer	ASWTCCTGBT	-94.24	9		-742.6	17
CTCF(Zf)/CD4+-CTCF-ChIP-Seq(Barski_et_al.)/Homer	SCTGTCAVTCAV	-93.08	75		-739.6	125
CTCF-SatelliteElement(Zf?)/CD4+-CTCF-ChIP-Seq(Barski_et_al.)/Homer	NGRTGACGTCAY	-92.22	85		-733	198
CUX1(Homeobox)/K562-CUX1-ChIP-Seq(GSE92882)/Homer	SCTGTCAMTCAN	-92.16	-227		-716.4	-224
Cux2(Homeobox)/Liver-Cux2-ChIP-Seq(GSE35985)/Homer	DGTAAACA	-92.13	21		-709.2	21
Dlx3(Homeobox)/Kerainocytes-Dlx3-ChIP-Seq(GSE89884)/Homer	ATGACGTCATCY	-91.81	37		-687.2	-46
DMRT1(DM)/Testis-DMRT1-ChIP-Seq(GSE64892)/Homer	ATTTCCCAGVAKSCY	-90.87	29		-683.5	30
DMRT6(DM)/Testis-DMRT6-ChIP-Seq(GSE60440)/Homer	SSGGTCACGTGA	-86.89	9		-677.4	17
DUX(Homeobox)/C2C12-Dux-ChIP-Seq(GSE87279)/Homer	GTCACGTGACYV	-86.31	187		-668.3	282
DUX4(Homeobox)/Myoblasts-DUX4.V5-ChIP-Seq(GSE75791)/Homer	NVWTGTTTAC	-85.91	137		-662.6	211
E2A(bHLH),near_PU.1/Bcell-PU.1-ChIP-Seq(GSE21512)/Homer	ATTCTCGCGAGA	-85.35	113		-657	234
E2A(bHLH)/proBcell-E2A-ChIP-Seq(GSE21978)/Homer	NYYTGTTTACHN	-84.55	145		-648.5	242
E2F(E2F)/Hela-CellCycle-Expression/Homer	RTCATGTGAC	-84.42	-19		-648	-31
E2F1(E2F)/Hela-E2F1-ChIP-Seq(GSE22478)/Homer	AAACYKGTTWDACMRGTTTB	-84.4	-17		-637.2	-15
E2F3(E2F)/MEF-E2F3-ChIP-Seq(GSE71376)/Homer	SCCTAGCAACAG	-83.79	-136		-631.6	-211
E2F4(E2F)/K562-E2F4-ChIP-Seq(GSE31477)/Homer	WWATRTAAACAN	-82.28	64		-621.9	35
E2F6(E2F)/Hela-E2F6-ChIP-Seq(GSE31477)/Homer	RGCCATTAAC	-80.07	-45		-603.4	-51
E2F7(E2F)/Hela-E2F7-ChIP-Seq(GSE32673)/Homer	GTTGCCATGGCAACM	-79.45	-17		-584.9	184
EAR2(NR)/K562-NR2F6-ChIP-Seq(Encode)/Homer	CGGTTGCCATGGCAAC	-76.82	0		-583.2	254
EBF(EBF)/proBcell-EBF-ChIP-Seq(GSE21978)/Homer	WWTRTAAACAVG	-76.57	22		-579.3	-35
EBF1(EBF)/Near-E2A-ChIP-Seq(GSE21512)/Homer	GGCGGGAAAH	-75.37	-171		-560.3	-219
EBF2(EBF)/BrownAdipose-EBF2-ChIP-Seq(GSE97114)/Homer	ANCAGGAAGT	-73.29	59		-556.3	-43
EBNA1(EBV-virus)/Raji-EBNA1-ChIP-Seq(GSE30709)/Homer	TWGTCTGV	-73.1	-84		-553.3	-137
E-box(bHLH)/Promoter/Homer	CTTCCGGGAA	-72.73	1		-544	-90
Egr1(Zf)/K562-Egr1-ChIP-Seq(GSE32465)/Homer	SGTCACGTGR	-72.58	-89		-543.3	-195
Egr2(Zf)/Thymocytes-Egr2-ChIP-Seq(GSE34254)/Homer	GTCACGTGGT	-71.16	4		-536.5	7
EHF(ETS)/LoVo-EHF-ChIP-Seq(GSE49402)/Homer	GHCACGTG	-70.02	27		-530.1	-111
EKLF(Zf)/Erythrocyte-Klf1-ChIP-Seq(GSE20478)/Homer	CAAGATGGCGGC	-69.94	2		-521	-27
ELF1(ETS)/Jurkat-ELF1-ChIP-Seq(SRA014231)/Homer	SCHTGTTTACAT	-68.36	-12		-517.1	-87
ELF3(ETS)/PDAC-ELF3-ChIP-Seq(GSE64557)/Homer	ADBTAATTAR	-66.29	-22		-508	-91
Elf4(ETS)/BMDM-Elf4-ChIP-Seq(GSE88699)/Homer	GSCTGTCACTCA	-65.99	-62		-505.6	-12
ELF5(ETS)/T47D-ELF5-ChIP-Seq(GSE30407)/Homer	KCACGTGMCN	-65.32	-71		-503.6	-13
Elk1(ETS)/Hela-Elk1-ChIP-Seq(GSE31477)/Homer	KCACGTGMCN	-65.13	0		-493.5	51
Elk4(ETS)/Hela-Elk4-ChIP-Seq(GSE31477)/Homer	NGCGTGGGCGGR	-64.83	252		-453.1	287
Eomes(T-box)/H9-Eomes-ChIP-Seq(GSE26097)/Homer	NWGGGTGTGGCY	-64.78	-71		-429.8	-90
ERE(NR),IR3/MCF7-ERa-ChIP-Seq(Unpublished)/Homer	CTGTTTAC	-61.66	97		-429.2	96
ERG(ETS)/VCaP-ERG-ChIP-Seq(GSE14097)/Homer	GGVTCTCGCGAGAAC	-61.46	154		-429	178
Erra(NR)/HepG2-Erra-ChIP-Seq(GSE31477)/Homer	WNTGTTTRYTTTGGCA	-59.24	179		-424	189
Esrrb(NR)/mES-Esrrb-ChIP-Seq(GSE11431)/Homer	KGTTGCCATGGCAA	-58.67	216		-422.4	220
ETS(ETS)/Promoter/Homer	BTKGGCGGGAAA	-58.31	127		-421	122
ETS:E-box(ETS,bHLH)/HPC7-Scl-ChIP-Seq(GSE22178)/Homer	GGCVGTTR	-56.52	77		-415.5	56
ETS:RUNX(ETS,Runt)/Jurkat-RUNX1-ChIP-Seq(GSE17954)/Homer	CYTGGCABNSTGCCAR	-55.64	146		-403.4	230
ETS1(ETS)/Jurkat-ETS1-ChIP-Seq(GSE17954)/Homer	VRCCACGTGG	-53.31	58		-402.5	115
Ets1-distal(ETS)/CD4+-PolII-ChIP-Seq(Barski_et_al.)/Homer	SVYTTCCNGGAARB	-52.87	5		-402.3	-6
ETV1(ETS)/GIST48-ETV1-ChIP-Seq(GSE22441)/Homer	RTGATTKATRGN	-52.73	208		-401.1	210
Etv2(ETS)/ES-ER71-ChIP-Seq(GSE59402)/Homer(0.967)	YTGCCAAG	-52.45	130		-397.7	19
ETV4(ETS)/HepG2-ETV4-ChIP-Seq(ENCODE)/Homer	RCCACGTGGYYN	-51.69	144		-389.3	162
EWS:ERG-fusion(ETS)/CADO_ES1-EWS:ERG-ChIP-Seq(SRA014231)/Homer	AAAGRGGAAGTG	-51.32	59		-388.3	98
EWS:FLI1-fusion(ETS)/SK_N_MC-EWS:FLI1-ChIP-Seq(SRA014231)/Homer	MGGAAGTGAAAC	-50.54	27		-388.2	26
Fli1(ETS)/CD8-FLI-ChIP-Seq(GSE20898)/Homer	TGCGTGGGYG	-49.26	69		-388	105
Fosl2(bZIP)/3T3L1-Fosl2-ChIP-Seq(GSE56872)/Homer	GNCACGTG	-48.4	-18		-385.3	22
Fox:Ebox(Forkhead,bHLH)/Panc1-Foxa2-ChIP-Seq(GSE47459)/Homer	RCAGGATGTGGT	-45.79	134		-380.1	161
FOXA1(Forkhead)/LNCAP-FOXA1-ChIP-Seq(GSE27824)/Homer	GGTTGCCATGGCAA	-45.29	90		-379.6	36
FOXA1(Forkhead)/MCF7-FOXA1-ChIP-Seq(GSE26831)/Homer	VCCACGTG	-44.83	111		-379.5	112
FOXA1:AR(Forkhead,NR)/LNCAP-AR-ChIP-Seq(GSE27824)/Homer	GRAASTGAAAST	-44.8	99		-375.7	120
Foxa2(Forkhead)/Liver-Foxa2-ChIP-Seq(GSE25694)/Homer	RTTATGYAAB	-43.99	121		-375.7	133
Foxa3(Forkhead)/Liver-Foxa3-ChIP-Seq(GSE77670)/Homer	AGAGGAAGTG	-43.97	186		-373.1	195
Foxf1(Forkhead)/Lung-Foxf1-ChIP-Seq(GSE77951)/Homer	DGCACACGTG	-42.19	170		-372.1	172
Foxh1(Forkhead)/hESC-FOXH1-ChIP-Seq(GSE29422)/Homer	TGGCAGTTGG	-40.99	137		-362.3	140
FOXK1(Forkhead)/HEK293-FOXK1-ChIP-Seq(GSE51673)/Homer	TGTTKCCTAGCAACM	-40.87	28		-353.1	45
FOXK2(Forkhead)/U2OS-FOXK2-ChIP-Seq(E-MTAB-2204)/Homer	GGCMATGAAA	-40.74	22		-353.1	35
FoxL2(Forkhead)/Ovary-FoxL2-ChIP-Seq(GSE60858)/Homer	CTGGCAGSCTGCCA	-40.38	2		-352.3	2
FOXM1(Forkhead)/MCF7-FOXM1-ChIP-Seq(GSE72977)/Homer	NHAACBGYYV	-39.88	-3		-351.8	-3
Foxo1(Forkhead)/RAW-Foxo1-ChIP-Seq(Fan_et_al.)/Homer	RTACGTGC	-39.72	-2		-349.3	-3
Foxo3(Forkhead)/U2OS-Foxo3-ChIP-Seq(E-MTAB-2701)/Homer	NVCACGTG	-39.57	0		-347.6	-46
FOXP1(Forkhead)/H9-FOXP1-ChIP-Seq(GSE31006)/Homer	NYTTCCWGGAAR	-38.58	-2		-343.8	-2
Fra1(bZIP)/BT549-Fra1-ChIP-Seq(GSE46166)/Homer	NATTTCCNGGAAAT	-38.12	-2		-343.6	-2
Fra2(bZIP)/Striatum-Fra2-ChIP-Seq(GSE43429)/Homer	MCTCCCMCRCAB	-37.59	-3		-332.1	-5
FXR(NR),IR1/Liver-FXR-ChIP-Seq(Chong_et_al.)/Homer	MACAGGAAGT	-37.03	-3		-331.3	-7
GABPA(ETS)/Jurkat-GABPa-ChIP-Seq(GSE17954)/Homer	ATTTCCTGTN	-36.74	-26		-330.6	-146
GATA(Zf),IR3/iTreg-Gata3-ChIP-Seq(GSE20898)/Homer	GGCGGGAARN	-36.1	-3		-330.6	-5
GATA(Zf),IR4/iTreg-Gata3-ChIP-Seq(GSE20898)/Homer	TTTTATGGCM	-35.49	1		-329	1
GATA:SCL(Zf,bHLH)/Ter119-SCL-ChIP-Seq(GSE18720)/Homer	TGTCANYT	-34.92	-3		-326.6	-5
Gata1(Zf)/K562-GATA1-ChIP-Seq(GSE18829)/Homer	KCCACGTGAC	-34.79	-5		-324.2	-4
Gata2(Zf)/K562-GATA2-ChIP-Seq(GSE18829)/Homer	YTGWCADY	-33.52	-2		-317.5	-3
GATA3(Zf),DR4/iTreg-Gata3-ChIP-Seq(GSE20898)/Homer	TGGGGAAGGGCM	-33.13	-1		-315.8	-3
GATA3(Zf),DR8/iTreg-Gata3-ChIP-Seq(GSE20898)/Homer	MTGATGCAAT	-32.93	0		-312.9	1
GATA3(Zf)/iTreg-Gata3-ChIP-Seq(GSE20898)/Homer	TBGCACGCAA	-32.74	10		-310.5	39
Gata4(Zf)/Heart-Gata4-ChIP-Seq(GSE35151)/Homer	ATATGCAAAT	-32.6	9		-310.2	35
Gata6(Zf)/HUG1N-GATA6-ChIP-Seq(GSE51936)/Homer	TTTTATKRGG	-31.79	-119		-308.5	-60
Gfi1b(Zf)/HPC7-Gfi1b-ChIP-Seq(GSE22178)/Homer	RTTTCTNAGAAA	-30.44	173		-306.2	187
GFX(?)/Promoter/Homer	GKVTCADRTTWC	-30.3	-55		-303.4	-221
GFY(?)/Promoter/Homer	VGCTGWCAVB	-29.49	-18		-303	-152
GFY-Staf(?,Zf)/Promoter/Homer	AGGCCTAG	-29.47	22		-295.1	-43
GLI3(Zf)/Limb-GLI3-ChIP-Chip(GSE11077)/Homer	CCCCTCCCCCAC	-29.32	2		-289.8	-69
GLIS3(Zf)/Thyroid-Glis3.GFP-ChIP-Seq(GSE103297)/Homer	WATGCAAATGAG	-29	1		-286.3	-67
GRE(NR),IR3/A549-GR-ChIP-Seq(GSE32465)/Homer	SSCMATWAAA	-28.13	-84		-284.1	-263
GRE(NR),IR3/RAW264.7-GRE-ChIP-Seq(Unpublished)/Homer	MAATCACTGC	-26.85	-15		-280	-178
GRHL2(CP2)/HBE-GRHL2-ChIP-Seq(GSE46194)/Homer	ATTTGCATAW	-26.66	-30		-277.5	-153
GSC(Homeobox)/FrogEmbryos-GSC-ChIP-Seq(DRA000576)/Homer	TGCTGACTCA	-26.45	-1		-271.5	-92
Hand2(bHLH)/Mesoderm-Hand2-ChIP-Seq(GSE61475)/Homer	CYHATAAAAN	-26.43	-11		-267.1	-93
HEB(bHLH)/mES-Heb-ChIP-Seq(GSE53233)/Homer	GATGACTCAGCA	-25.54	-20		-265.9	-14
HIC1(Zf)/Treg-ZBTB29-ChIP-Seq(GSE99889)/Homer	TATGCWAATBAV	-24.55	25		-265	-37
HIF-1a(bHLH)/MCF7-HIF1a-ChIP-Seq(GSE28352)/Homer	TACGTGCV	-24.49	33		-261.6	-17
HIF-1b(HLH)/T47D-HIF1b-ChIP-Seq(GSE59937)/Homer	CCTTTTAWAGSC	-24.48	149		-260.4	119
HIF2a(bHLH)/785_O-HIF2a-ChIP-Seq(GSE34871)/Homer	NWTAAYCYAATCAWN	-24.37	-42		-257	-62
HINFP(Zf)/K562-HINFP.eGFP-ChIP-Seq(Encode)/Homer	VGCCATAAAA	-24.05	-141		-255.9	-189
HLF(bZIP)/HSC-HLF.Flag-ChIP-Seq(GSE69817)/Homer	NATGASTCABNN	-23.05	3		-255.4	7
Hnf1(Homeobox)/Liver-Foxa2-Chip-Seq(GSE25694)/Homer	NNATGASTCATH	-22.88	102		-254.9	53
HNF1b(Homeobox)/PDAC-HNF1B-ChIP-Seq(GSE64557)/Homer	HTGCTGAGTCAT	-22.58	17		-253.4	-28
HNF4a(NR),DR1/HepG2-HNF4a-ChIP-Seq(GSE25021)/Homer	VVCCACGTGG	-22.19	-3		-248.1	-53
HNF6(Homeobox)/Liver-Hnf6-ChIP-Seq(ERP000394)/Homer	NCYAATAAAA	-21.49	-98		-245.3	-94
HOXA1(Homeobox)/mES-Hoxa1-ChIP-Seq(SRP084292)/Homer	CWGGCGGGAA	-21.44	14		-241.5	-74
Hoxa10(Homeobox)/ChickenMSG-Hoxa10.Flag-ChIP-Seq(GSE86088)/Homer	GGATGACTCATC	-21.3	55		-237.7	282
Hoxa11(Homeobox)/ChickenMSG-Hoxa11.Flag-ChIP-Seq(GSE86088)/Homer	VDTTTCCCGCCA	-20.82	20		-237.1	-24
Hoxa13(Homeobox)/ChickenMSG-Hoxa13.Flag-ChIP-Seq(GSE86088)/Homer	DATGASTCAT	-20.8	62		-236.3	8
HOXA2(Homeobox)/mES-Hoxa2-ChIP-Seq(Donaldson_et_al.)/Homer	AAGAACATWHTGTTC	-20.63	66		-235.8	-30
Hoxa9(Homeobox)/ChickenMSG-Hoxa9.Flag-ChIP-Seq(GSE86088)/Homer	RATGASTCAT	-20.63	-98		-234.2	-154
HOXB13(Homeobox)/ProstateTumor-HOXB13-ChIP-Seq(GSE56288)/Homer	DRTGTTGCAA	-20.58	-113		-231.5	-198
Hoxb4(Homeobox)/ES-Hoxb4-ChIP-Seq(GSE34014)/Homer	DATGASTCATHN	-20.45	34		-226.6	38
Hoxc9(Homeobox)/Ainv15-Hoxc9-ChIP-Seq(GSE21812)/Homer	VTGACTCATC	-20.4	-58		-225.2	-181
Hoxd10(Homeobox)/ChickenMSG-Hoxd10.Flag-ChIP-Seq(GSE86088)/Homer	GATGASTCATCN	-19.83	59		-222.4	-20
Hoxd11(Homeobox)/ChickenMSG-Hoxd11.Flag-ChIP-Seq(GSE86088)/Homer	TGCAGTTCCMVNWRTGGCCA	-19.67	33		-221.9	-16
Hoxd12(Homeobox)/ChickenMSG-Hoxd12.Flag-ChIP-Seq(GSE86088)/Homer	NGYCATAAAWCH	-19.61	27		-221.9	-12
Hoxd13(Homeobox)/ChickenMSG-Hoxd13.Flag-ChIP-Seq(GSE86088)/Homer	GGAAGTGAAAST	-19.5	-60		-217.2	-90
HRE(HSF)/HepG2-HSF1-ChIP-Seq(GSE31477)/Homer	GGMGCTGTCCATGGTGCTGA	-19.43	-60		-216	-4
HRE(HSF)/Striatum-HSF1-ChIP-Seq(GSE38000)/Homer	TTSGCGCGAAAA	-19.26	-24		-210.9	-100
IRF:BATF(IRF:bZIP)/pDC-Irf8-ChIP-Seq(GSE66899)/Homer	CTAATKGV	-19.02	-6		-210.8	-71
IRF1(IRF)/PBMC-IRF1-ChIP-Seq(GSE43036)/Homer	TGCTGAGTCA	-18.91	-1		-206.1	-78
IRF2(IRF)/Erythroblas-IRF2-ChIP-Seq(GSE36985)/Homer	ATTGCATCAT	-18.88	-109		-205.6	-42
IRF3(IRF)/BMDM-Irf3-ChIP-Seq(GSE67343)/Homer	AWWWTGCTGAGTCAT	-18.75	-29		-203.4	-43
IRF4(IRF)/GM12878-IRF4-ChIP-Seq(GSE32465)/Homer	GTCACGCTCSCTGM	-18.68	-7		-202.8	-47
IRF8(IRF)/BMDM-IRF8-ChIP-Seq(GSE77884)/Homer	NNTGTGGATTSS	-17.57	85		-201.8	105
Isl1(Homeobox)/Neuron-Isl1-ChIP-Seq(GSE31456)/Homer	AGGTGHCAGACA	-17.37	-48		-200.2	-70
ISRE(IRF)/ThioMac-LPS-Expression(GSE23622)/Homer	ATTGCGCAAC	-17.21	-9		-200	-80
Jun-AP1(bZIP)/K562-cJun-ChIP-Seq(GSE31477)/Homer	NRAACCRGTTYRAACCRGYT	-17.17	-4		-199.2	-77
JunB(bZIP)/DendriticCells-Junb-ChIP-Seq(GSE36099)/Homer	TYTGACCASWRG	-16.41	-66		-198	-106
JunD(bZIP)/K562-JunD-ChIP-Seq/Homer	CCATATATGGNM	-16.26	-6		-194.4	-70
KLF10(Zf)/HEK293-KLF10.GFP-ChIP-Seq(GSE58341)/Homer	NNNNNBAGATAWYATCTVHN	-15.34	67		-193.3	-24
KLF14(Zf)/HEK293-KLF14.GFP-ChIP-Seq(GSE58341)/Homer	HTTTCCCASG	-15.26	38		-193.2	-24
KLF3(Zf)/MEF-Klf3-ChIP-Seq(GSE44748)/Homer	NNDRCATGYCYNRRCATGYH	-14.92	-165		-191.3	-105
Klf4(Zf)/mES-Klf4-ChIP-Seq(GSE11431)/Homer	NAGATWNBNATCTNN	-14.62	-153		-190.5	-91
KLF5(Zf)/LoVo-KLF5-ChIP-Seq(GSE49402)/Homer	GWAAYHTGAKMC	-14.35	15		-180.2	86
KLF6(Zf)/PDAC-KLF6-ChIP-Seq(GSE64557)/Homer	GAAASYGAAASY	-14.32	23		-179.8	65
Klf9(Zf)/GBM-Klf9-ChIP-Seq(GSE62211)/Homer	SMCAGTCWGAKGGAGGAGGC	-14.28	-44		-178.5	18
LEF1(HMG)/H1-LEF1-ChIP-Seq(GSE64758)/Homer	NRGVACABNVTGTYCY	-14.21	-40		-177.1	38
Lhx1(Homeobox)/EmbryoCarcinoma-Lhx1-ChIP-Seq(GSE70957)/Homer	VAGRACAKWCTGTYC	-14.12	158		-172.3	274
Lhx2(Homeobox)/HFSC-Lhx2-ChIP-Seq(GSE48068)/Homer	GGCCATAAATCA	-13.96	-5		-171.5	81
Lhx3(Homeobox)/Neuron-Lhx3-ChIP-Seq(GSE31456)/Homer	ATGAATATTCATGAG	-13.39	21		-169.7	56
LRF(Zf)/Erythroblasts-ZBTB7A-ChIP-Seq(GSE74977)/Homer	TGWAAYCTGABACCB	-13.23	17		-168.9	37
LXRE(NR),DR4/RAW-LXRb.biotin-ChIP-Seq(GSE21512)/Homer	AGGCCTRG	-13.08	183		-166.3	222
MafA(bZIP)/Islet-MafA-ChIP-Seq(GSE30298)/Homer	NRRRCAWGTCCDGRCATGYY	-13.04	-43		-165.2	23
MafB(bZIP)/BMM-Mafb-ChIP-Seq(GSE75722)/Homer	GYMATAAAAH	-12.9	81		-155.3	32
MafF(bZIP)/HepG2-MafF-ChIP-Seq(GSE31477)/Homer	GGYAATGAAA	-12.88	17		-154.7	40
MafK(bZIP)/C2C12-MafK-ChIP-Seq(GSE36030)/Homer	RRCATGYCYRGRCATGYYYN	-12.82	-72		-154.2	48
Max(bHLH)/K562-Max-ChIP-Seq(GSE31477)/Homer	RRCATGYCYRGRCATGYYYN	-12.64	-4		-151.9	-21
Maz(Zf)/HepG2-Maz-ChIP-Seq(GSE31477)/Homer	VAGRACAKNCTGTBC	-12.6	68		-150.8	65
Mef2a(MADS)/HL1-Mef2a.biotin-ChIP-Seq(GSE21529)/Homer	NTATYGATCH	-12.35	57		-149.3	90
Mef2b(MADS)/HEK293-Mef2b.V5-ChIP-Seq(GSE67450)/Homer	TGATTRATGGCY	-12.34	71		-148.5	142
Mef2c(MADS)/GM12878-Mef2c-ChIP-Seq(GSE32465)/Homer	AGATSTNDNNDSAGATAASN	-11.88	12		-148.3	63
Mef2d(MADS)/Retina-Mef2d-ChIP-Seq(GSE61391)/Homer	GCTGASTCAGCA	-11.56	78		-147.7	212
Meis1(Homeobox)/MastCells-Meis1-ChIP-Seq(GSE48085)/Homer	RGRACASNSTGTYCYB	-11.47	179		-146.6	268
MITF(bHLH)/MastCells-MITF-ChIP-Seq(GSE48085)/Homer	CVGTSCTCCC	-11.3	-17		-144.3	87
MNT(bHLH)/HepG2-MNT-ChIP-Seq(Encode)/Homer	NNNCTTTCCAGGAAA	-11.25	117		-136.5	265
Mouse_Recombination_Hotspot(Zf)/Testis-DMC1-ChIP-Seq(GSE24438)/Homer	AWWNTGCTGAGTCAT	-11.01	3		-133.9	5
MYB(HTH)/ERMYB-Myb-ChIPSeq(GSE22095)/Homer	AGAAATGACTTCCCT	-10.9	8		-129	10
Myf5(bHLH)/GM-Myf5-ChIP-Seq(GSE24852)/Homer	GNCTGTASTRNTGBCTCHTT	-10.75	-14		-128.2	-54
MYNN(Zf)/HEK293-MYNN.eGFP-ChIP-Seq(Encode)/Homer	AGGAARCAGCTG	-10.7	-95		-126.4	-109
MyoD(bHLH)/Myotube-MyoD-ChIP-Seq(GSE21614)/Homer	CTGTCTGG	-10.64	-77		-126.3	-178
MyoG(bHLH)/C2C12-MyoG-ChIP-Seq(GSE36024)/Homer	ANTTMRCASBNNNGTGYKAAN	-10.6	-176		-125.4	-189
Nanog(Homeobox)/mES-Nanog-ChIP-Seq(GSE11724)/Homer	CCTGCTGAGH	-10.42	2		-121.8	-53
NeuroD1(bHLH)/Islet-NeuroD1-ChIP-Seq(GSE30298)/Homer	GTCWGCTGTYYCTCT	-10.09	26		-118.3	90
NeuroG2(bHLH)/Fibroblast-NeuroG2-ChIP-Seq(GSE75910)/Homer	ATGMATATDC	-10.07	11		-117.2	13
NF1(CTF)/LNCAP-NF1-ChIP-Seq(Unpublished)/Homer	TTCCKNAGAA	-9.527	9		-116.7	11
NF1:FOXA1(CTF,Forkhead)/LNCAP-FOXA1-ChIP-Seq(GSE27824)/Homer	AGATGKDGAGATAAG	-9.504	10		-113.6	12
NF1-halfsite(CTF)/LNCaP-NF1-ChIP-Seq(Unpublished)/Homer	CTGCCWVCTTTTRTA	-8.882	73		-110.8	25
NFAT(RHD)/Jurkat-NFATC1-ChIP-Seq(Jolma_et_al.)/Homer	TGGAACAGMA	-8.731	-50		-109.8	-33
NFAT:AP1(RHD,bZIP)/Jurkat-NFATC1-ChIP-Seq(Jolma_et_al.)/Homer	ATGAATWATTCATGA	-8.658	-40		-107.9	-12
NF-E2(bZIP)/K562-NFE2-ChIP-Seq(GSE31477)/Homer	YCCDNTCCAGGTTTT	-8.569	-164		-105.8	-131
NFE2L2(bZIP)/HepG2-NFE2L2-ChIP-Seq(Encode)/Homer	GCACGTACCC	-8.41	-49		-105.3	-47
NFIL3(bZIP)/HepG2-NFIL3-ChIP-Seq(Encode)/Homer	TTAACCCTTTVNKKN	-8.258	0		-104.2	-19
NFkB-p50,p52(RHD)/Monocyte-p50-ChIP-Chip(Schreiber_et_al.)/Homer	TRCATTCCAG	-8.172	-12		-100.7	60
NFkB-p65(RHD)/GM12787-p65-ChIP-Seq(GSE19485)/Homer	GAAAGTGAAAGT	-8.105	-184		-100.6	-204
NFkB-p65-Rel(RHD)/ThioMac-LPS-Expression(GSE23622)/Homer	TGGTACATTCCA	-8.03	-15		-100.4	36
NFY(CCAAT)/Promoter/Homer	AAACCACARM	-7.986	-3		-99.76	59
Nkx2.1(Homeobox)/LungAC-Nkx2.1-ChIP-Seq(GSE43252)/Homer	ACTGAAACCA	-7.808	96		-97.11	109
Nkx2.2(Homeobox)/NPC-Nkx2.2-ChIP-Seq(GSE61673)/Homer	ATTTTCCATT	-7.735	79		-96.12	92
Nkx2.5(Homeobox)/HL1-Nkx2.5.biotin-ChIP-Seq(GSE21529)/Homer	CCWTTGTYYB	-7.695	-5		-96.09	47
Nkx3.1(Homeobox)/LNCaP-Nkx3.1-ChIP-Seq(GSE28264)/Homer	CCWGGAATGY	-7.674	18		-94.46	29
Nkx6.1(Homeobox)/Islet-Nkx6.1-ChIP-Seq(GSE40975)/Homer	WAABTAGGTCAV	-7.641	0		-94.23	-18
n-Myc(bHLH)/mES-nMyc-ChIP-Seq(GSE11431)/Homer	GGAAATTCCC	-7.578	-1		-92.56	-1
NPAS(bHLH)/Liver-NPAS-ChIP-Seq(GSE39860)/Homer	AGTTTCASTTTC	-7.554	25		-91.59	58
NPAS2(bHLH)/Liver-NPAS2-ChIP-Seq(GSE39860)/Homer	WNTGCTGASTCAGCANWTTY	-7.527	-23		-91.2	-25
Nr5a2(NR)/mES-Nr5a2-ChIP-Seq(GSE19019)/Homer	SAAACCACAG	-7.443	-80		-90.5	-19
Nr5a2(NR)/Pancreas-LRH1-ChIP-Seq(GSE34295)/Homer	GCACAYAGTAGGKCY	-7.435	-97		-88.55	-64
NRF(NRF)/Promoter/Homer	AAWCTAGGTCARDNN	-7.433	114		-87.41	143
NRF1(NRF)/MCF7-NRF1-ChIP-Seq(Unpublished)/Homer	GAGCCTGGTACTGWGCCTGR	-7.403	-97		-86.67	-143
Nrf2(bZIP)/Lymphoblast-Nrf2-ChIP-Seq(GSE37589)/Homer	BSTTCTRGAABVTTCYAGAA	-7.178	-193		-84.81	-159
Nur77(NR)/K562-NR4A1-ChIP-Seq(GSE31363)/Homer	CRGCTGBNGNSNNSAGATAA	-7.129	-24		-83.12	-33
OCT:OCT(POU,Homeobox)/NPC-Brn1-ChIP-Seq(GSE35496)/Homer	AGTTTCAKTTTC	-6.993	-62		-82.1	25
OCT:OCT(POU,Homeobox)/NPC-OCT6-ChIP-Seq(GSE43916)/Homer	NGTGTTCAVTSAAGCGKAAA	-6.942	-6		-82.05	330
OCT:OCT(POU,Homeobox,IR1)/NPC-Brn2-ChIP-Seq(GSE35496)/Homer	NNYTAATTAR	-6.893	-1		-82.02	313
OCT:OCT-short(POU,Homeobox)/NPC-OCT6-ChIP-Seq(GSE43916)/Homer	TGACCTTTNCNT	-6.881	0		-81.91	353
Oct2(POU,Homeobox)/Bcell-Oct2-ChIP-Seq(GSE21512)/Homer	VBSYGTCTGG	-6.759	1		-81.24	146
Oct4(POU,Homeobox)/mES-Oct4-ChIP-Seq(GSE11431)/Homer	AGTAAACAAAAAAGAACAND	-6.574	139		-79.94	169
Oct4:Sox17(POU,Homeobox,HMG)/F9-Sox17-ChIP-Seq(GSE44553)/Homer	GTCATGCHTGRCTGS	-6.166	30		-78.03	-58
OCT4-SOX2-TCF-NANOG(POU,Homeobox,HMG)/mES-Oct4-ChIP-Seq(GSE11431)/Homer	RGGGCACTAACY	-6.035	-158		-77.3	-115
Oct6(POU,Homeobox)/NPC-Pou3f1-ChIP-Seq(GSE35496)/Homer	CYRCATTCCA	-5.934	-17		-76.62	71
Olig2(bHLH)/Neuron-Olig2-ChIP-Seq(GSE30882)/Homer	TTCAAAWTAAAAGTC	-5.926	4		-76.01	7
Otx2(Homeobox)/EpiLC-Otx2-ChIP-Seq(GSE56098)/Homer	CCWGGAATGY	-5.821	-98		-76.01	-85
p53(p53)/mES-cMyc-ChIP-Seq(GSE11431)/Homer	GGGGCTYGKCTGGGA	-5.788	-27		-72.64	-63
p53(p53)/Saos-p53-ChIP-Seq(GSE15780)/Homer	YCTTTGTTCC	-5.381	14		-72.14	59
p53(p53)/Saos-p53-ChIP-Seq/Homer	GARTGGTCATCGCCC	-5.267	96		-70.87	139
p63(p53)/Keratinocyte-p63-ChIP-Seq(GSE17611)/Homer	HNRAATCAAT	-5.267	-52		-69.97	-39
p73(p53)/Trachea-p73-ChIP-Seq(PRJNA310161)/Homer	NBWGATAAGR	-5.205	89		-69.51	125
PAX3:FKHR-fusion(Paired,Homeobox)/Rh4-PAX3:FKHR-ChIP-Seq(GSE19063)/Homer	ATGAATATTC	-5.073	-29		-68.57	-110
PAX5(Paired,Homeobox),condensed/GM12878-PAX5-ChIP-Seq(GSE32465)/Homer	ACCRTGACTAATTNN	-5.027	-4		-66.33	-26
PAX5(Paired,Homeobox)/GM12878-PAX5-ChIP-Seq(GSE32465)/Homer	GGTGYTGACAGS	-5.023	-34		-65.62	-60
PAX6(Paired,Homeobox)/Forebrain-Pax6-ChIP-Seq(GSE66961)/Homer	YCTTATCTBN	-5.008	-61		-63.95	-37
Pax7(Paired,Homeobox),long/Myoblast-Pax7-ChIP-Seq(GSE25064)/Homer	TAATTAGN	-4.997	172		-63.06	112
Pax7(Paired,Homeobox),longest/Myoblast-Pax7-ChIP-Seq(GSE25064)/Homer	GGYAGCAYDTGCTDCCCNNN	-4.679	105		-62.56	7
Pax7(Paired,Homeobox)/Myoblast-Pax7-ChIP-Seq(GSE25064)/Homer	GRTGMTRGAGCC	-4.588	91		-61.99	44
Pax8(Paired,Homeobox)/Thyroid-Pax8-ChIP-Seq(GSE26938)/Homer	TATCGATNAN	-4.369	27		-61.51	-90
PBX1(Homeobox)/MCF7-PBX1-ChIP-Seq(GSE28007)/Homer	GYCATCMATCAT	-4.32	-39		-59.52	-120
PBX2(Homeobox)/K562-PBX2-ChIP-Seq(Encode)/Homer	SAGATAAGRV	-4.228	84		-59.26	75
Pbx3(Homeobox)/GM12878-PBX3-ChIP-Seq(GSE32465)/Homer	CCATTGTTNY	-4.048	9		-58.68	34
Pdx1(Homeobox)/Islet-Pdx1-ChIP-Seq(SRA008281)/Homer	GCAGCCAAGCRTGACH	-3.992	-282		-57.89	-363
PGR(NR)/EndoStromal-PGR-ChIP-Seq(GSE69539)/Homer	NAHCAGCTGD	-3.863	-58		-57.63	116
Phox2a(Homeobox)/Neuron-Phox2a-ChIP-Seq(GSE31456)/Homer	CACAGCAGGGGG	-3.86	-9		-56.84	139
Phox2b(Homeobox)/CLBGA-PHOX2B-ChIP-Seq(GSE90683)/Homer	ACTTTCGTTTCT	-3.839	-9		-56.49	139
Pit1(Homeobox)/GCrat-Pit1-ChIP-Seq(GSE58009)/Homer	TWGHWACAWTGTWDC	-3.698	-28		-56.47	26
Pit1+1bp(Homeobox)/GCrat-Pit1-ChIP-Seq(GSE58009)/Homer	TGATKGATGR	-3.609	3		-55.6	144
Pitx1(Homeobox)/Chicken-Pitx1-ChIP-Seq(GSE38910)/Homer	AACAGCTG	-3.564	-211		-55.55	-168
Pitx1:Ebox(Homeobox,bHLH)/Hindlimb-Pitx1-ChIP-Seq(GSE41591)/Homer	TAATCAATTA	-3.531	-139		-55.54	-106
Pknox1(Homeobox)/ES-Prep1-ChIP-Seq(GSE63282)/Homer	TGACANARRCCAGRC	-3.519	-132		-54.77	2
PPARa(NR),DR1/Liver-Ppara-ChIP-Seq(GSE47954)/Homer	TGCCAGCB	-3.511	-101		-54.2	-4
PPARE(NR),DR1/3T3L1-Pparg-ChIP-Seq(GSE13511)/Homer	SARTGGAAAAWRTGAGTCAB	-3.507	-15		-54.04	-110
PR(NR)/T47D-PR-ChIP-Seq(GSE31130)/Homer	ABTTCYYRRGAA	-3.355	-4		-53.46	-1
PRDM1(Zf)/Hela-PRDM1-ChIP-Seq(GSE31477)/Homer	YCWGGAATGY	-3.293	4		-53.35	31
PRDM10(Zf)/HEK293-PRDM10.eGFP-ChIP-Seq(Encode)/Homer	BBCTTATCTS	-3.263	-234		-52.05	-134
PRDM14(Zf)/H1-PRDM14-ChIP-Seq(GSE22767)/Homer	NWAACCACADNN	-3.25	-37		-51.38	32
PRDM15(Zf)/ESC-Prdm15-ChIP-Seq(GSE73694)/Homer	TAATCHGATTAC	-3.151	-88		-51.33	-27
PRDM9(Zf)/Testis-DMC1-ChIP-Seq(GSE35498)/Homer	YDGHTACAWTGTADC	-3.114	-63		-47.71	34
Prop1(Homeobox)/GHFT1-PROP1.biotin-ChIP-Seq(GSE77302)/Homer	TTCTAGAABNTTCTA	-2.976	-18		-47.14	29
PSE(SNAPc)/K562-mStart-Seq/Homer	AGATAASR	-2.843	-19		-46.8	-64
Ptf1a(bHLH)/Panc1-Ptf1a-ChIP-Seq(GSE47459)/Homer	ACTYKNATTCGTGNTACTTC	-2.745	-38		-46.7	1
PU.1(ETS)/ThioMac-PU.1-ChIP-Seq(GSE21512)/Homer	SRGTTTCAAA	-2.707	23		-46.69	21
PU.1:IRF8(ETS:IRF)/pDC-Irf8-ChIP-Seq(GSE66899)/Homer	RGGTCADNNAGAGGTCAV	-2.682	-98		-46.34	-201
PU.1-IRF(ETS:IRF)/Bcell-PU.1-ChIP-Seq(GSE21512)/Homer	ACWTCAAAGG	-2.639	22		-45.1	16
RAR:RXR(NR),DR5/ES-RAR-ChIP-Seq(GSE56893)/Homer	AAYTAGGTCA	-2.626	-98		-44.46	-194
RAR:RXR(NR),DR5/ES-RAR-ChIP-Seq(GSE56893)/Homer	AAYTAGGTCA	-2.616	-176		-44.44	-129
RARa(NR)/K562-RARa-ChIP-Seq(Encode)/Homer	CCAGGAACAG	-2.567	-83		-44.37	29
RARg(NR)/ES-RARg-ChIP-Seq(GSE30538)/Homer	YATGCATATRCATRT	-2.554	43		-44.08	70
RBPJ:Ebox(?,bHLH)/Panc1-Rbpj1-ChIP-Seq(GSE47459)/Homer	ARGAGGMCAAAATGW	-2.535	69		-44	66
Rbpj1(?)/Panc1-Rbpj1-ChIP-Seq(GSE47459)/Homer	GCTGTGGTTW	-2.475	-2		-43.35	-74
REST-NRSF(Zf)/Jurkat-NRSF-ChIP-Seq/Homer	CCWTTGTY	-2.445	152		-41.52	57
Reverb(NR),DR2/RAW-Reverba.biotin-ChIP-Seq(GSE45914)/Homer	GKTAATGR	-2.439	-91		-40.8	-142
RFX(HTH)/K562-RFX3-ChIP-Seq(SRA012198)/Homer	BAACAGCTGT	-2.438	-12		-38.1	-111
Rfx1(HTH)/NPC-H3K4me1-ChIP-Seq(GSE16256)/Homer	GCCATCTGTT	-2.437	112		-37.39	-43
Rfx2(HTH)/LoVo-RFX2-ChIP-Seq(GSE49402)/Homer	CCATTGTATGCAAAT	-2.345	25		-36.47	-86
Rfx5(HTH)/GM12878-Rfx5-ChIP-Seq(GSE31477)/Homer	GAGGTCAAAGGTCA	-2.127	-42		-36.24	-17
Rfx6(HTH)/Min6b1-Rfx6.HA-ChIP-Seq(GSE62844)/Homer	YCATYAATCA	-2.118	42		-35.14	4
Ronin(THAP)/ES-Thap11-ChIP-Seq(GSE51522)/Homer	RTCACSCCAY	-2.064	156		-34.49	287
RORa(NR)/Liver-Rora-ChIP-Seq(GSE101115)/Homer	RSCACTYRAG	-2.042	180		-34.3	130
RORg(NR)/Liver-Rorc-ChIP-Seq(GSE101115)/Homer	CCTCATGGTGYCYTWYTCCCTTGTG	-1.901	45		-32.32	87
RORgt(NR)/EL4-RORgt.Flag-ChIP-Seq(GSE56019)/Homer	CCTTTGATST	-1.872	140		-32.07	102
RORgt(NR)/EL4-RORgt.Flag-ChIP-Seq(GSE56019)/Homer	BCCATTGTTC	-1.865	-69		-31.56	-58
RUNX(Runt)/HPC7-Runx1-ChIP-Seq(GSE22178)/Homer	VCAKCTGGNNNCCAGMTGBN	-1.784	-174		-31.54	-184
RUNX1(Runt)/Jurkat-RUNX1-ChIP-Seq(GSE29180)/Homer	TAGGGCAAAGGTCA	-1.776	-13		-29.73	-12
RUNX2(Runt)/PCa-RUNX2-ChIP-Seq(GSE33889)/Homer	GTTAATNATTAA	-1.775	-104		-28.64	-105
RUNX-AML(Runt)/CD4+-PolII-ChIP-Seq(Barski_et_al.)/Homer	WAVTCACCMTAASYDAAAAG	-1.583	-89		-28.22	2
RXR(NR),DR1/3T3L1-RXR-ChIP-Seq(GSE13511)/Homer	CGGTCACSCCAC	-1.528	24		-27.79	-89
SCL(bHLH)/HPC7-Scl-ChIP-Seq(GSE13511)/Homer	CTTTCANTATGACTV	-1.475	-2		-27.28	-176
SCRT1(Zf)/HEK293-SCRT1.eGFP-ChIP-Seq(Encode)/Homer	NGNTCTAGAACCNGV	-1.458	-67		-26.87	-70
SF1(NR)/H295R-Nr5a1-ChIP-Seq(GSE44220)/Homer	CTTTGATGTGSB	-1.375	141		-26.71	209
Six1(Homeobox)/Myoblast-Six1-ChIP-Chip(GSE20150)/Homer	NAACAGCTGG	-1.342	132		-24.69	152
Six2(Homeobox)/NephronProgenitor-Six2-ChIP-Seq(GSE39837)/Homer	ASWTCAAAGG	-1.295	158		-24.38	233
Six4(Homeobox)/MCF7-SIX4-ChIP-Seq(Encode)/Homer	CCATTGTTYB	-1.271	205		-22.8	178
Slug(Zf)/Mesoderm-Snai2-ChIP-Seq(GSE61475)/Homer	GAGSCCGAGC	-1.222	42		-22.69	23
Smad2(MAD)/ES-SMAD2-ChIP-Seq(GSE29422)/Homer	AGGVNCCTTTGT	-1.179	176		-22.42	111
Smad3(MAD)/NPC-Smad3-ChIP-Seq(GSE36673)/Homer	HWWGTCAGCAWWTTT	-1.178	-64		-21.63	-93
Smad4(MAD)/ESC-SMAD4-ChIP-Seq(GSE29422)/Homer	VNAGGKCAAAGGTCA	-1.154	-170		-21.32	-45
Sox10(HMG)/SciaticNerve-Sox3-ChIP-Seq(GSE35132)/Homer	RRSCACTYAA	-1.127	-87		-21.28	2
Sox15(HMG)/CPA-Sox15-ChIP-Seq(GSE62909)/Homer	VCAGCTGYTG	-1.119	-87		-19.89	2
Sox17(HMG)/Endoderm-Sox17-ChIP-Seq(GSE61475)/Homer	TWVGGTCCGC	-1.118	88		-19	200
Sox2(HMG)/mES-Sox2-ChIP-Seq(GSE11431)/Homer	RGGTCTCTAACY	-1.055	78		-17.44	140
Sox3(HMG)/NPC-Sox3-ChIP-Seq(GSE33059)/Homer	GGTTAAWCATTAA	-0.9862	-49		-17.24	121
Sox4(HMG)/proB-Sox4-ChIP-Seq(GSE50066)/Homer	GCAACAGGTG	-0.95	-41		-17.03	112
Sox6(HMG)/Myotubes-Sox6-ChIP-Seq(GSE32627)/Homer	GTGGGCCCCA	-0.9126	-14		-17.02	7
Sox9(HMG)/Limb-SOX9-ChIP-Seq(GSE73225)/Homer	WDNCTGGGCA	-0.9058	5		-17	7
Sp1(Zf)/Promoter/Homer	ATGCATWATGCATRW	-0.9034	-70		-16.25	-62
Sp2(Zf)/HEK293-Sp2.eGFP-ChIP-Seq(Encode)/Homer	YTAATTRAWWCCAGATGT	-0.8931	45		-15.36	-21
Sp5(Zf)/mES-Sp5.Flag-ChIP-Seq(GSE72989)/Homer	BTBRAGTGSN	-0.8301	150		-15.13	325
SPDEF(ETS)/VCaP-SPDEF-ChIP-Seq(SRA014231)/Homer	GGGRAARRGRMCAGMTG	-0.805	218		-14.92	332
SpiB(ETS)/OCILY3-SPIB-ChIP-Seq(GSE56857)/Homer	DGTCCCYRGGGA	-0.7783	39		-14.62	249
Srebp1a(bHLH)/HepG2-Srebp1a-ChIP-Seq(GSE31477)/Homer	NYTAATCCYB	-0.7525	-18		-14.23	103
Srebp2(bHLH)/HepG2-Srebp2-ChIP-Seq(GSE31477)/Homer	MACCTTCYATGGCTCCCTAKTGCCY	-0.7315	-25		-12.27	-77
STAT1(Stat)/HelaS3-STAT1-ChIP-Seq(GSE12782)/Homer	NDGTAATTAC	-0.7252	-31		-11.23	-56
Stat3(Stat)/mES-Stat3-ChIP-Seq(GSE11431)/Homer	AGGTGTCA	-0.7252	-40		-10.95	-120
Stat3+il21(Stat)/CD4-Stat3-ChIP-Seq(GSE19198)/Homer	CARRGKBCAAAGTYCA	-0.7247	-12		-10.69	75
STAT4(Stat)/CD4-Stat4-ChIP-Seq(GSE22104)/Homer	GCTATTTTTAGC	-0.7105	6		-10.24	33
STAT5(Stat)/mCD4+-Stat5-ChIP-Seq(GSE12346)/Homer	ACTTTCACTTTC	-0.7013	-56		-10.24	-154
STAT6(Stat)/CD4-Stat6-ChIP-Seq(GSE22104)/Homer	NTAATBNAATTA	-0.6326	39		-10.15	31
STAT6(Stat)/Macrophage-Stat6-ChIP-Seq(GSE38377)/Homer	AGGTCANTGACCTB	-0.6299	-39		-9.992	1
T1ISRE(IRF)/ThioMac-Ifnb-Expression/Homer	GGCCYCCTGCTGDGH	-0.6217	-37		-9.232	-21
TATA-Box(TBP)/Promoter/Homer	AACATCTGGA	-0.559	30		-9.178	58
Tbet(T-box)/CD8-Tbet-ChIP-Seq(GSE33802)/Homer	AAACMATTAN	-0.4974	-51		-8.623	-13
Tbox:Smad(T-box,MAD)/ESCd5-Smad2_3-ChIP-Seq(GSE29422)/Homer	AAGGTGTKAA	-0.4521	-35		-8.539	-7
Tbr1(T-box)/Cortex-Tbr1-ChIP-Seq(GSE71384)/Homer	TAATCCCN	-0.4278	-64		-8.216	-50
Tbx20(T-box)/Heart-Tbx20-ChIP-Seq(GSE29636)/Homer	ATTTGCATAACAATG	-0.344	91		-7.231	60
Tbx21(T-box)/GM12878-TBX21-ChIP-Seq(Encode)/Homer	TGACCTTTGCCCCA	-0.3143	138		-6.91	185
Tbx5(T-box)/HL1-Tbx5.biotin-ChIP-Seq(GSE21529)/Homer	NNVVCAGCTGBN	-0.3041	39		-6.111	78
Tbx6(T-box)/ESC-Tbx6-ChIP-Seq(GSE93524)/Homer	VAGGTCACNSTGACC	-0.286	17		-6.076	100
Tcf12(bHLH)/GM12878-Tcf12-ChIP-Seq(GSE32465)/Homer	NTNATGCAAYMNNHTGMAAY	-0.2849	110		-5.664	87
Tcf21(bHLH)/ArterySmoothMuscle-Tcf21-ChIP-Seq(GSE61369)/Homer	RCCATMTGTT	-0.275	99		-5.59	-32
Tcf3(HMG)/mES-Tcf3-ChIP-Seq(GSE11724)/Homer	VNRVCAGCTGGY	-0.2733	-21		-5.458	-18
TCF4(bHLH)/SHSY5Y-TCF4-ChIP-Seq(GSE96915)/Homer	NAGTTTCABTHTGACTNW	-0.2636	-5		-5.079	-2
Tcf7(HMG)/GM12878-TCF7-ChIP-Seq(Encode)/Homer	GTCCCCWGGGGA	-0.2636	45		-4.641	-57
Tcfcp2l1(CP2)/mES-Tcfcp2l1-ChIP-Seq(GSE11431)/Homer	ACATGCCCGGGCAT	-0.2615	22		-3.8	-25
TCFL2(HMG)/K562-TCF7L2-ChIP-Seq(GSE29196)/Homer	YTAATYNRATTA	-0.2463	36		-3.662	-4
TEAD(TEA)/Fibroblast-PU.1-ChIP-Seq(Unpublished)/Homer	ATTAACACCT	-0.1941	39		-3.373	-13
TEAD1(TEAD)/HepG2-TEAD1-ChIP-Seq(Encode)/Homer	AAGCACTTAA	-0.189	7		-3.159	-64
TEAD2(TEA)/Py2T-Tead2-ChIP-Seq(GSE55709)/Homer	GGTCACCTGAGGTCA	-0.1651	178		-2.879	48
TEAD3(TEA)/HepG2-TEAD3-ChIP-Seq(Encode)/Homer	AGGTCAAGGTCA	-0.1386	159		-2.479	39
TEAD4(TEA)/Tropoblast-Tead4-ChIP-Seq(GSE37350)/Homer	BTCAAGGTCA	-0.1234	-70		-2.446	-155
TFE3(bHLH)/MEF-TFE3-ChIP-Seq(GSE75757)/Homer	AAGGKGRCGCAGGCA	-0.102	-4		-2.089	-70
Tgif1(Homeobox)/mES-Tgif1-ChIP-Seq(GSE55404)/Homer	ACCATCTGTT	-0.09161	5		-1.953	25
Tgif2(Homeobox)/mES-Tgif2-ChIP-Seq(GSE55404)/Homer	CAAGGHCANV	-0.09143	-90		-1.718	-49
THRa(NR)/C17.2-THRa-ChIP-Seq(GSE38347)/Homer	DAGGTGTBAA	-0.08982	110		-1.484	126
THRb(NR)/HepG2-THRb.Flag-ChIP-Seq(Encode)/Homer	AGGTGTGAAA	-0.08019	-37		-1.366	-125
THRb(NR)/Liver-NR1A2-ChIP-Seq(GSE52613)/Homer	KTGACCTTGA	-0.07908	6		-1.154	-19
Tlx?(NR)/NPC-H3K4me1-ChIP-Seq(GSE16256)/Homer	AGGTGTGAAM	-0.07206	22		-1.028	67
TR4(NR),DR1/Hela-TR4-ChIP-Seq(GSE24685)/Homer	YTKGATAHAGTATTCTWGGTNGGCA	-0.07163	-11		-0.7342	14
Twist(bHLH)/HMLE-TWIST1-ChIP-Seq(Chang_et_al)/Homer	WGGGGATTTCCC	-0.06481	18		-0.72	33
Unknown(Homeobox)/Limb-p300-ChIP-Seq/Homer	AGGTCAAGGTCA	-0.05324	-13		-0.6203	52
Unknown-ESC-element(?)/mES-Nanog-ChIP-Seq(GSE11724)/Homer	BTCAAGGTCA	-0.03618	39		-0.5744	19
USF1(bHLH)/GM12878-Usf1-ChIP-Seq(GSE32465)/Homer	CGTGGGTGGTCC	-0.02549	-13		-0.3999	45
Usf2(bHLH)/C2C12-Usf2-ChIP-Seq(GSE36030)/Homer	TTAATTNAATTA	-0.02129	0		-0.3036	13
VDR(NR),DR3/GM10855-VDR+vitD-ChIP-Seq(GSE22484)/Homer	RAACAATGGN	-0.01991	-53		-0.2621	-92
WT1(Zf)/Kidney-WT1-ChIP-Seq(GSE90016)/Homer	SMCATCTGKH	-0.01871	-59		-0.2334	-115
X-box(HTH)/NPC-H3K4me1-ChIP-Seq(GSE16256)/Homer	NABTCCCWDGGGAVH	-0.01653	-27		-0.2031	-239
YY1(Zf)/Promoter/Homer	ARAGGTCANWGAGTTCANNN	-0.009532	-18		-0.1342	-245
Zac1(Zf)/Neuro2A-Plagl1-ChIP-Seq(GSE75942)/Homer	VCAGCTGBNN	-0.007604	-29		-0.06902	-233
ZBTB12(Zf)/HEK293-ZBTB12.GFP-ChIP-Seq(GSE58341)/Homer	ATGCATAATTCA	-0.006978	-39		-0.06468	-249
ZBTB18(Zf)/HEK293-ZBTB18.GFP-ChIP-Seq(GSE58341)/Homer	ACAGCTGTTN	-0.0061	-3		-0.0221	-237
ZBTB33(Zf)/GM12878-ZBTB33-ChIP-Seq(GSE32465)/Homer	GGGGGAATCCCC	-0.005932	10		-0.01833	41
ZEB1(Zf)/PDAC-ZEB1-ChIP-Seq(GSE64557)/Homer	RRCAGCTGYTSY	-0.00456	-29		-0.01765	-14
ZEB2(Zf)/SNU398-ZEB2-ChIP-Seq(GSE103048)/Homer	AVCAGCTG	-0.002873	48		-0.01207	37
Zfp281(Zf)/ES-Zfp281-ChIP-Seq(GSE81042)/Homer	ATGCCCTGAGGC	-0.001016	-13		-0.01005	-12
ZFP3(Zf)/HEK293-ZFP3.GFP-ChIP-Seq(GSE58341)/Homer	SCCTSAGGSCAW	-0.000987	32		-0.008179	-18
Zfp809(Zf)/ES-Zfp809-ChIP-Seq(GSE70799)/Homer	TTRAGTGSYK	-0.000926	29		-0.006022	-11
ZFX(Zf)/mES-Zfx-ChIP-Seq(GSE11431)/Homer	AGRGGTCA	-0.000719	28		-0.004893	37
Zic(Zf)/Cerebellum-ZIC1.2-ChIP-Seq(GSE60731)/Homer	GKBCARAGGTCA	-0.000708	4		-0.002479	93
Zic3(Zf)/mES-Zic3-ChIP-Seq(GSE37889)/Homer	GCTAATCC	-0.000575	-33		-0.002275	-118
ZKSCAN1(Zf)/HepG2-ZKSCAN1-ChIP-Seq(Encode)/Homer	BCWGATTCAATCAAN	-0.000515	89		-0.001887	107
ZNF136(Zf)/HEK293-ZNF136.GFP-ChIP-Seq(GSE58341)/Homer	NVCACCTGBN	-0.000386	24		-0.000561	86
ZNF143|STAF(Zf)/CUTLL-ZNF143-ChIP-Seq(GSE29600)/Homer	DNRCAGCTGY	-0.000367	-4		-0.000502	-70
ZNF16(Zf)/HEK293-ZNF16.GFP-ChIP-Seq(GSE58341)/Homer	NRBCARRGGTCA	-0.000305	-13		-0.000176	-50
ZNF165(Zf)/WHIM12-ZNF165-ChIP-Seq(GSE65937)/Homer	CAAAGGTCAG	-0.000264	-29		-5.6e-05	-12
ZNF189(Zf)/HEK293-ZNF189.GFP-ChIP-Seq(GSE58341)/Homer	CTCCCTGGGAGGCCN	-0.000226	4		-1.3e-05	59
Znf263(Zf)/K562-Znf263-ChIP-Seq(GSE31477)/Homer	RGGATTAR	-0.000178	-157		-6e-06	-191
ZNF264(Zf)/HEK293-ZNF264.GFP-ChIP-Seq(GSE58341)/Homer	HDGYAATGAAAN	-8e-05	-72		-1e-06	-34
ZNF317(Zf)/HEK293-ZNF317.GFP-ChIP-Seq(GSE58341)/Homer	AAGACCCYYN	-5e-05	58		-1e-06	80
ZNF322(Zf)/HEK293-ZNF322.GFP-ChIP-Seq(GSE58341)/Homer	RGGTTACTANAGGTCA	-2.5e-05	-142		-1e-06	-77
ZNF382(Zf)/HEK293-ZNF382.GFP-ChIP-Seq(GSE58341)/Homer	CYAAAAATAG	-3e-06	-199		0	-139
ZNF41(Zf)/HEK293-ZNF41.GFP-ChIP-Seq(GSE58341)/Homer	GCTATTTTTGGM	-3e-06	31		0	-60
ZNF415(Zf)/HEK293-ZNF415.GFP-ChIP-Seq(GSE58341)/Homer	DCYAAAAATAGM	-3e-06	-122		0	-19
ZNF416(Zf)/HEK293-ZNF416.GFP-ChIP-Seq(GSE58341)/Homer	NTAATTDGCYAATTANNWWD	-1e-06	-54		0	-93
ZNF467(Zf)/HEK293-ZNF467.GFP-ChIP-Seq(GSE58341)/Homer	ADGGYAGYAGCATCT	0	-49		0	63
ZNF519(Zf)/HEK293-ZNF519.GFP-ChIP-Seq(GSE58341)/Homer	TTGAMCTTTG	0	-26		0	21
ZNF528(Zf)/HEK293-ZNF528.GFP-ChIP-Seq(GSE58341)/Homer	GTRGGTCASTGGGTCA	0	-89		0	19
ZNF652/HepG2-ZNF652.Flag-ChIP-Seq(Encode)/Homer	SNGCACCTGCHS	0	-83		0	-131
ZNF669(Zf)/HEK293-ZNF669.GFP-ChIP-Seq(GSE58341)/Homer	GGTCANYTGAGGWCA	0	1		0	-66
ZNF675(Zf)/HEK293-ZNF675.GFP-ChIP-Seq(GSE58341)/Homer	TRAGGTCA	0	53		0	-31
ZNF692(Zf)/HEK293-ZNF692.GFP-ChIP-Seq(GSE58341)/Homer	HAWGRGGCCM	0	-95		0	-162
ZNF7(Zf)/HepG2-ZNF7.Flag-ChIP-Seq(Encode)/Homer	VCAGGTRDRY	0	-56		0	-111
ZNF711(Zf)/SHSY5Y-ZNF711-ChIP-Seq(GSE20673)/Homer	GNMCAGGTGTGC	0	-42		0	-89
ZSCAN22(Zf)/HEK293-ZSCAN22.GFP-ChIP-Seq(GSE58341)/Homer	GGGTTTTGAAGGATGARTAGGAGTT	0	5		0	-41
		0	108		0	-37
		0	-3		0	-28
		0	-148		0	-152
		0	-68		0	-75
		0	-146		0	-184
		0	0		0	-27
		0	-103		0	-66
		0	-67		0	-84
		0	-13		0	-51
		0	-80		0	-210
		0	-44		0	-82
		0	-67		0	-203
		0	2		0	-11
		0	-32		0	-81
		0	-42		0	-130
		0	71		0	54
		0	-81		0	-94
		0	22		0	-55
		0	59		0	58
		0	-250		0	-220
		0	-40		0	-62
		0	-208		0	-151
		0	-27		0	-70
		0	-70		0	-129
		0	-223		0	-231
		0	-88		0	-98

## Sheet: Fig 2D
		ASCL1
		Rep1	Rep2
16DCRPC	16D 0d	1	1
	16D 3d	1.37984	1.31198
	16D 7d	1.43047	1.45862
	16D 10d	3.04	2.2883
	16D 14d	10.8639	10.4618
	16D 21d	11.7656	15.6124
	16D 28d	43.8066	48.0996
	42DENZR	47.1519	66.9494
	NCI	837.709	586.007

## Sheet: Fig 2E
ASCL1 score
16DCRPC			42DENZR	NCI-H660			unpaired two-tailed t-test
Day 0 ENZ	Day 3 ENZ	Day 10 ENZ						42DENZR	<0.0001
-3.41418	0.528761	0.422018	1.65948	5.24439				NCI-H660	<0.0001
0.800057	-5.71909	-5.6437	1.07818	-6.82404
-13.2877	2.54365	2.81113	-7.22882	4.47942
-3.13945	2.19529	2.18304	2.03048	1.994
1.19156	-4.747	-4.6668	2.5661	1.90427
-13.2877	4.03173	4.31271	-4.65934	7.95587
2.41855	4.4115	4.62967	2.22509	5.34579
4.88987	0.888593	0.172142	4.75397	1.27608
0.795335	-4.29398	-3.89627	0.552725	1.15653
-0.59054	2.64528	2.36772	-1.42045	4.37279
2.19466	-1.79707	0.993269	2.3251	-6.88217
-5.63749	-2.10068	-1.44113	-0.02173	1.29977
-3.02557	0.183188	1.29112	-1.43319	1.8608
-1.2372	2.4683	2.04357	-2.55648	5.8835
2.86306	NA	NA	3.08013	NA
NA	1.59045	1.38886	NA	-7.22882
1.36247	NA	NA	2.27647	NA
NA	-1.53409	-1.51439	NA	4.22992
-4.16925	4.82563	5.30654	-1.90424	2.17327
-1.77593	NA	NA	1.43207	3.51
-13.2877	-5.92848	-4.85205	-5.26122	2.72568
-3.92444	2.99153	3.49199	-4.85843	3.33684
2.14088	NA	NA	3.13154	4.02178
-13.2877	4.95262	4.97779	-3.08891	7.4012
6.39607	-2.01912	-2.44552	5.34095	6.28961
1.93401	NA	NA	0.616878	5.46104
-13.2877	5.67659	5.96259	-2.09173	5.54204
4.34345	2.47845	3.22304	5.17457	3.43719
0.438176	3.77877	3.63233	2.14263	4.57691
4.52908	NA	NA	3.76698	NA
NA	-1.81581	-1.566	NA	1.80099
-13.2877	0.333733	0.418654	-5.63334	-0.97269
-0.91818	-5.05585	-2.65391	1.07781	3.71619
-13.2877	NA	-6.19839	-3.43518	1.89412
-13.2877	-5.05585	-2.65391	-2.24119	3.71619
-13.2877	NA	-6.19839	-3.43518	1.89412
-13.2877	2.02603	1.90671	-2.24119	3.2412
1.34276	-5.7059	-3.04385	2.74941	5.03377
-3.28588	-4.03212	-5.54177	-2.45021	6.21103
-13.2877	NA	NA	-1.31576	4.46305
-13.2877	2.48199	2.27224	-4.30939	2.96304
2.03511	1.98511	2.10915	2.05972	1.85476
2.24686	3.19847	2.78588	2.6222	4.39762
3.62302	-2.32686	-2.05987	4.2544	4.92411
-0.77987	1.237	1.61665	0.08988	3.57383
1.24	2.13239	1.39511	1.66091	4.56738
3.78498	2.25725	2.36807	2.53744	5.12829
1.78846	5.84645	6.19906	2.77271	5.32631
5.77336	NA	-3.16067	6.05547	3.85378
-13.2877	3.45712	3.69876	-3.02666	3.61251
3.72911	-7.29137	-7.21675	3.9503	-4.49014
-13.2877	NA	NA	-3.13167	-3.25392
-13.2877	5.98701	6.13455	-2.20794	8.5127
6.17592	7.04157	7.63572	6.62889	7.21921
7.57077	0.433205	0.165365	7.18044	1.79017
0.953675	4.26921	4.83039	1.99209	5.3461
4.00136	1.06887	-0.06584	4.45886	4.6736
1.65769	-0.59426	0.433162	1.74078	-7.22882
-4.25907	3.12785	3.64848	-1.15931	1.53787
0.775885	4.13696	3.85948	3.39523	5.82692
3.58167	NA	NA	3.97366	1.64957
-13.2877	1.34109	2.00506	-7.06623	4.2605
0.256721	0.056986	1.10334	2.17812	3.67834
-3.83561	NA	-5.12739	-1.20746	4.58058
-13.2877	5.35615	4.99426	-3.32384	6.0056
2.17584	-2.21355	-1.62272	3.19111	0.296424
-3.60271	4.06621	4.02876	-0.28115	3.40473
4.04127	4.51463	4.7724	4.44618	5.93675
5.03735	-0.66484	-0.04658	5.03259	0.908224
-2.9246	2.23242	1.84568	1.13592	2.5448
2.23751	2.33345	2.99914	3.03828	2.26044
2.96249	1.11457	1.10226	3.04183	-7.22882
-0.82099	3.18395	2.86496	0.514613	2.67313
3.32279	NA	NA	4.10539	NA

## Sheet: Fig 2F
No TAX	ADT/TAX
4.06609	4.70763
4.0027	3.1127
4.62819	3.07039
3.08916	4.6605
5.46205	3.36457
4.08746	4.7866
4.14486	3.15543
2.37851	3.91457
3.99639	3.27352
4.31034	5.32012
4.86493	5.05224
4.56986	3.01614
2.69377	3.72028
3.34625	4.65764
3.848	5.47671
2.59455	4.24793
4.77663	4.78764
0.83996	8.20203
2.05311	3.39232
	4.61765
	4.69209
	6.86134
	4.98687
	4.50271
	8.12283
	9.23168

[truncated: 63 more sheets: Fig 2G, Fig 3A, Fig 3B(left panel), Fig 3B(right panel), Fig 3C.1 (left panel), Fig 3C (right panel), Fig 3D, Fig 3E(left panel), Fig 3E(right panel), Fig 3F, Fig 3G, Fig 3H(left panel), Fig 3H(right panel), Fig 4B, Fig 4C, Fig 4D, Fig 4G, Fig 5A(left panel), Fig 5A(right panel), Fig 5B …]
